# Supplementary material for: Direct Selection on Genetic Robustness Revealed in the Yeast Transcriptome
Source: PLoS One. 2007 Sep 19;2(9):e911. doi: 10.1371/journal.pone.0000911 (PMC1975671; doi:10.1371/journal.pone.0000911)
Supplement: Data S1 — Wild yeast strain expression data. (3.66 MB XLS) [file pone.0000911.s001.xls]

## Sheet: StrainEstimates.csv
	Strain Name
GeneName	by4743	s2031	s2032	s2118	s49	s522	s535	s587	s713	s76	s777	s813	s819	s904	s905	s932	s934	s935	s937	s939	.s940	s941	s949	s950	s951	s952	s957	s969	x2180s2886	yph500
AAC1	836.19	944.071	1999.63	1868.05	984.108	795.085	815.54	732.582	1189.98	935.44	1081.61	1983.23	1235.03	1690.84	1563.9	1242.01	1250.82	664.844	1032.69	968.256	940.61	518.488	959.789	717.374	1273.64	1597.02	1073	1148.55	989.122	1738.66
AAC3	1263.38	1420.57	1061.82	1301.67	1819.09	1084.14	1017.11	726.036	1356.37	964.865	946.472	821.72	1469.22	806.655	1125.05	947.55	679.38	1216.44	889.109	859.724	831.283	1401.56	1197.56	945.9	1115.94	750.225	726.414	810.988	1926.67	734.448
AAD10	4503.8	2659.33	5565.27	3876.4	3095.09	3724.98	3786.73	4025.09	4255.49	4044.83	4956.35	6058.15	3878.56	6297.33	5738.06	5543.44	5818.1	4465.64	4353.91	4982.99	4560.3	2156.67	3144.76	3742	3942.64	3999.53	4331.82	3545.13	3062.18	4477.42
AAD14	1160.95	622.527	1008.3	732.692	1597.97	1906.91	1125.7	568.275	1263.54	1867.76	1062.29	2103.09	1506.3	2134.84	1297.57	1611.87	1228.17	819.14	485.459	530.039	762.614	851.778	780.749	948.913	752.043	796.439	829.877	948.575	623.131	898.645
AAD15	1364.54	763.016	908.861	849.685	3187.78	2539.87	1835.27	532.327	1553.19	2762.25	536.379	1569.88	878.927	1284.88	739.844	1216.71	1111.27	1086.69	1292.77	1207.18	912.874	981.287	942.936	902.647	830.279	1031.33	412.955	1057.57	851.298	945.132
AAD3	883.437	1849.95	2663.25	347.399	1902.52	1450.95	795.202	257.514	788.461	2235.86	329.875	1153.3	764.906	899.968	785.98	857.926	8008.7	467.43	745.871	785.926	477.645	232.01	391.845	588.007	438.66	435.822	216.868	367.25	293.102	765.605
AAD4	3246.74	1551.34	10657.5	1817.99	2370.38	1656.5	2968.28	1619.31	1629.2	4711	10144.8	1937.23	20571.9	1424.68	13636.7	7380.46	14354.8	7807.63	4150.45	3250.83	3467.48	1326.9	3847.85	7587.74	4369.73	10567.5	3700.4	5974.29	636.712	3959.93
AAD6	4057.92	2265.35	9091.44	2110.7	4137.51	3522.54	3530.57	2255.57	3245.27	5960.29	8045.66	4066.06	14323.8	3444.76	11023.2	7263.66	13133.4	5807.59	4078.99	3401.97	3628.21	2271.07	3828.87	7125.98	4351.78	8006.37	3822.1	4460.53	1955.45	4091.09
AAH1	952.762	932.662	893.153	918.982	1766.94	2342.9	1248.91	1581.1	1692.79	1022.12	1437.05	2057.53	1324.62	1975.37	1560.98	1274.65	1441.66	1028.88	1180.87	1068.33	1261.95	1304.81	1419.52	1242.23	1257.52	1087.43	1101.08	1253.52	1051.36	843.497
AAP1	1066.41	1245.79	841.297	714.889	2887.6	2364.28	953.676	520.882	761.627	914.296	258.502	149.304	1167.15	254.801	1260.22	512.789	386.674	704.121	740.343	1771.96	1096.12	1237.51	1359.02	487.485	422.259	144.073	1116.86	231.973	876.841	838.851
YHR047C	416.28	528.068	428.336	282.079	746.988	358.97	430.856	563.141	434.183	636.229	514.605	507.514	739.722	553.548	538.509	386.815	345.992	238.5	290.817	523.888	428.171	292.17	507.609	353.548	400.362	201.086	334.692	278.081	501.507	436.179
AAR2	3145.08	1153.02	1292.91	1034.7	5966.34	1014.81	1083.01	1024.54	1132.94	1664.06	1370.89	1590.53	2078.47	1096.44	1126.97	1258.58	1153.91	964.167	916.446	953.014	1245.18	1854.61	1562.11	1185.42	1189.7	851.261	912.479	951.393	2602.37	1136.16
AAT1	2612.27	2146.96	2726.6	2741.36	2593.22	2718.03	2604.05	2489.29	2968.5	3017.66	3074.68	3382.5	2752.92	2959.48	2881.3	3011.75	2847.51	3162.57	2984.09	4186.72	2231.78	2332.96	2791.4	2912.77	2984.94	3108.82	3236.18	2070.77	2484.59	2287.83
AAT2	639.531	785.396	599.958	845.557	659.91	663.259	710.217	601.802	853.626	574.807	659.504	807.026	697.276	696.535	785.137	692.379	598.507	812.637	735.141	641.537	618.376	925.324	772.288	626.757	696.384	609.956	562.553	612.565	800.954	697.254
ABC1	895.722	684.493	595.998	1064.86	3125.76	707.781	801.263	1100.2	714.866	612.108	799.976	727.007	576.365	592.981	720.208	651.349	538.881	703.559	707.734	656.149	610.128	811.132	4135.45	647.684	676.216	641.874	470.358	649.231	712.845	720.446
ABD1	5285.86	713.83	841.728	628.716	411.959	561.188	339.7	559.191	576.891	559.347	667.794	845.629	843.839	685.411	745.35	628.002	654.993	645.392	645.502	833.338	661.824	545.895	638.977	674.703	637.74	746.763	888.447	897.601	666.258	939.737
ABF1	620.217	542.476	740.616	804.544	490.485	618.247	700.319	677.685	750.064	772.251	883.021	1066.14	717.891	1067.95	691.807	841.945	745.088	653.901	725.738	728.155	686.528	357.564	686.42	968.763	725.921	894.371	850.004	828.669	443.807	4422.05
ABF2	313.161	382.411	371	327.361	443.354	455.509	375.475	340.161	413.077	438.769	448.677	379.581	460.342	415.098	460.064	401.861	443.465	333.955	432.661	518.323	417.593	384.06	407.669	494.87	357.09	318.459	431.303	375.932	651.028	544.108
ABM1	1605.94	886.956	1228.24	1304.27	1229.01	1115.96	1462.65	1217.95	1274.02	2109.05	1938.53	1768.77	1867.38	1310.17	1293.69	1182.16	1479.34	1220.82	1499.88	1201.52	1273.92	819.466	1230	1609.65	1452.49	1422.83	1152.96	1018.92	813.927	1217.09
ABP1	787.683	395.623	423.395	412.708	884.722	459.05	491.605	445.562	488.636	758.195	606.625	1250.79	602.032	496.692	489.812	521.791	459.881	513.304	441.137	503.816	531.109	609.944	658.904	574.51	523.203	418.348	473.127	423.705	849.801	589.108
ABP140	985.175	964.08	932.869	906.236	854.016	884.348	918.335	918.858	1091.12	949.437	1067.81	1238.82	842.759	1040.54	892.636	984.187	907.81	1096.98	1019.97	893.394	932.957	988.293	1023.54	1090.06	1079.18	1157.93	886.238	976.218	846.814	1009.41
ABZ1	670.874	681.075	1092.14	827.254	407.826	407.831	637.21	431.56	1564.35	817.857	1102.15	3613.59	933.732	1970.8	596.06	1656.23	570.262	849.263	488.176	843.336	619.564	386.011	489.288	461.795	532.158	592.519	824.013	1055.28	482.679	947.974
ACA1	2269.44	2025.67	2282.19	2702.46	1650.19	2091.66	1852.08	2569.78	2159.99	2123.49	2879.36	2875.03	2109.68	2860.29	1709.9	2651.99	2080.88	2523.86	1970.98	1697.25	2406.55	2021.28	1911.36	2543.64	2275.57	1972.9	2558.45	2861.24	2440.01	2358.93
ACB1	7582.78	6315.11	6010.43	6020.08	7206.61	6785.13	4803.6	6377.75	6029.5	6917.74	4480.98	7629.84	5058.34	6710.88	6345.25	5370.7	5198.72	4413.15	5169.58	5115.71	6201.05	4782.1	5271.61	4578.38	6159.85	5035.67	6690.01	6087.73	5688.52	6359.4
ACC1	302.009	601.422	394.781	472.336	465.831	371.269	345.955	313.457	410.492	327.108	305.178	351.025	456.418	310.935	442.348	277.641	313.917	434.176	394.171	430.698	404.85	427.998	365.195	350.13	419.11	546.836	292.762	354.368	355.057	428.54
ACE2	698.338	580.143	623.997	775.371	682.127	756.796	808.865	1552.34	808.578	692.765	792.222	682.468	718.214	703.661	917.168	701.375	675.953	890.127	808.444	670.505	793.223	1027.66	1011.89	914.052	797.842	771.148	606.781	640.063	784.321	901.307
ACF2	1797.59	1728.77	3786.03	1651.84	975.567	1631.05	1277.59	2251.8	1608.24	1312.77	1430.5	2430.62	2230.54	2362.79	3253.92	2046.65	2238.58	1196.91	1557.01	1673.69	1704.4	1305.06	1604.26	1932.24	2106.94	2270.63	3117.98	2646.9	981.233	2985.67
ACH1	305.106	449.972	413.42	388.532	348.217	460.561	318.152	431.028	368.218	448.114	541.602	387.616	332.911	316.867	427.312	324.918	390.803	401.631	393.91	584.255	1908.84	251.006	270.757	406.477	465.214	439.827	377.636	453.983	272.895	543.568
ACN9	3353.43	3910.25	7806	3591.61	2496.01	3189.71	4013.63	4018.16	3421.7	3886.39	3860.85	4297.79	7922.52	4627.6	7330.84	3850.17	3840.61	4743.18	2935.41	8768.34	3398.2	4853.55	4635.22	5871.34	4989.97	5985.28	6482.73	5202.46	2143.5	5001.95
ACO1	1343.77	1639.5	2038.19	1413.35	1491.08	1749.65	1520.15	1651.12	1778.18	1997.1	2595.63	2393.75	2345.01	2231.78	2046.72	2002.09	1982.89	1760.82	1917.92	1940.82	1772.52	1185.95	1452.44	2158.24	1945.2	2049.13	2080.12	1776.28	1179.5	1555.3
ACP1	1343.77	1639.5	2038.19	1413.35	1491.08	1749.65	1520.15	1651.12	1778.18	1997.1	2595.63	2393.75	2345.01	2231.78	2046.72	2002.09	1982.89	1760.82	1917.92	1940.82	1772.52	1185.95	1452.44	2158.24	1945.2	2049.13	2080.12	1776.28	1179.5	1555.3
ACS1	1087.93	1092.24	1263.44	989.307	691.272	770.388	1201.97	2464.81	956.31	984.06	1132.36	1149.77	1163.93	1050.23	1499.66	992.799	1274.74	1086.46	872.266	1260.82	1429	796.088	1234.35	1324.12	1190.1	1167.36	1407.42	983.795	950.105	1306.76
ACS2	3811.56	4010.2	3040.29	4048.65	9645.63	4051.21	3146.02	2994.21	4422.06	4474	2509.26	4351.99	4021.65	5066.94	2955.56	3699.25	1938.83	2686.1	3446.17	2722.72	3652.52	4614.94	4637.55	3148.18	4394.66	2677.74	2422.05	3199.24	3970.47	3198.73
ACT1	5032.7	4049.63	5312.76	4352.42	3943.86	4390.44	4959.71	4896.54	4266.67	6352.13	6911.55	6143.97	6441.19	5706.6	5922.58	6519.84	6956.25	5819.27	6259.04	6161.58	4814.64	3699.64	5558.1	5970.61	6539.7	5635.79	5820.62	4365.44	3353.87	4322.94
ADA2	330.113	579.668	321.207	401.815	474.332	421.411	477.404	382.566	463.366	388.779	493.751	394.564	523.372	346.592	543.635	328.991	258.339	415.606	422.164	465.199	364.132	590.279	1113.92	371.708	475.464	276.307	264.178	347.24	544.521	400.47
ADE1	1045.67	1263.33	730.155	1659.99	918.802	1147.64	903.844	1375.4	947.659	934.23	1027.15	1073.34	689.791	1226.94	1073.98	1049.46	726.055	833.41	730.638	752.149	792.616	699.885	919.199	724.151	985.587	1068.61	939.937	1193.03	1193.87	1121.81
ADE12	1679.89	1638.26	1708.8	2159.59	1948.25	2086.53	1515.48	1839.01	1584.6	2065.74	2293.26	2055.53	1951.04	2189.3	1739.46	1790.63	1617.66	1511.49	1512.67	1745.7	1533.47	976.908	1272.34	1453.52	1401.7	1520.02	1679.43	1652.51	1948.47	1321.68
ADE13	6871.32	1669.9	1216.08	2327.76	1223.57	2308.8	1624.63	2003.25	1375.6	2672.47	1457.05	1825.45	1319.16	2661.11	1859.66	2049.59	1292.86	1022.1	1172.92	1133.03	1326.73	996.495	1388.06	1228.69	1666.79	1710.6	1566.13	1729.11	1613.95	1505.73
ADE16	1131.93	1377.01	1490.97	1320.28	1209.25	2477.17	1336.98	1329.69	1495.2	1937.56	1937.19	1833.62	1573.58	1988.73	1777.23	2104.18	1880.09	1558.98	1818.76	1668.9	1432.55	789.972	1326.62	1638.02	1425.81	1417.28	1487.42	1353.06	1348.67	1340.45
ADE17	2626.3	2838.9	1724.52	3716.04	2509.88	3193.46	2413.55	2932.99	2140.38	3099.34	1647.84	2532.2	1896.98	2873.45	2699.71	2218.75	1836.57	1139.69	1211.97	1436.88	1818.3	1260.07	2059.24	1304.15	2194.7	2405.82	2311.25	2328.36	2667.39	2189.09
ADE2	6519.01	1108.72	908.856	1049.74	754.147	1367.54	1114.36	1384.3	883.047	1876.95	1009.61	1531.18	603.015	1696.73	950.054	1482.68	836.927	558.264	743.213	848.626	738.471	384.421	833.35	949.797	1047.07	1348.99	1167.36	1316.19	834.508	1251.16
ADE3	2708.44	2022.01	2024.71	2896.77	2397.49	2543.85	2202.25	2658.04	2327.18	2948.42	2556.73	2611.19	2227.48	2400.17	2460.65	2972.21	2123.54	2146.15	2588.02	1915.89	2580.62	2236.69	2234.13	2603	2627.9	2516.91	2485.38	1967.44	2946.55	1974.09
ADE4	1833.06	1643.93	1758.59	2092.45	1759.96	2099.01	2044.32	2078.7	2012.08	1859.12	1901.35	2368.77	1656.78	2059.22	2527.9	1843.15	2414.28	1735.31	1834.83	1729.87	1859.49	1544.35	1665.61	1558.07	2008.12	1922.58	2144.27	1745.05	1952.32	1643.2
ADE5,7	2305.07	1772.04	1380.59	2497.2	1919.89	2350.09	1672.58	1899.42	1435.8	2493.55	1508.51	2177.17	1302.71	2326.12	1562.07	2049.66	1308.8	1151.85	1592.12	1223.88	1332.25	1029.16	1661.32	1525.43	1886.93	1738.52	1523.61	1769.37	2337.41	1710.99
ADE6	1831.2	1213.5	1176.66	1634.39	1626.74	2001.81	1565.95	1645.28	1394.18	2262.83	1440.34	1920.32	1048.31	2024.15	1556.34	1747.36	1138.93	949.34	1086.73	1256.09	1202.67	990.507	1280.57	1331.57	1270.97	1203.75	1307.89	1339.18	1962.32	1381.1
ADE8	758.501	671.244	568.751	796.516	1647.18	712.149	730.653	816.308	670.835	1073.25	688.254	824.452	873.148	890.121	793.408	715.335	689.11	3215.08	695.294	781.387	619.144	578.291	677.562	605.323	641.992	481.514	551.668	641.585	1035.24	848.017
ADH1	14298	10686.1	6956.42	14617.7	26689.3	8801.19	10603.6	15122	8894.54	16767	16928.7	9316.19	9208.23	13213.5	13024.8	12246.7	15994.8	11822.7	13083.8	11739.9	9523.04	10423.5	12192.2	17814.6	12850.1	13600	8379.76	10744.7	30312.5	7070.94
ADH2	3826.43	2367.21	1379.28	2520.4	9039.93	1324.24	2243.16	3215.9	2158.56	2758.31	3009.59	1932.75	2012.89	2795.84	2151.57	2367.81	2809.49	1872.47	1837.8	1263.38	1685.16	3132.64	2781.99	2376.75	1867.22	2282.08	1657.66	2009.77	6478.49	1395.64
ADH3	2650.23	2286.91	2601.34	2998.54	1923.55	2243.67	2263.71	2267.63	2644.8	2451.87	2409.62	4027.19	2085.97	3921.15	2784.71	3437.4	2421.45	2416.14	1783.47	2875.08	1928.36	2184.13	4140.84	2529.48	2621.1	2648.11	3146	2537.28	2544.77	2388.84
ADH4	7699.58	4059.29	4990.91	6167.02	14725.9	12811.6	2710.95	2866.27	6513.76	3702.62	2137.81	11350.9	2591.7	10977.7	2412.78	9329.92	2413.03	2887.93	3010.78	3779.83	3191.11	2459.89	2729.54	3220.74	3245.22	3260.33	4287.73	4743.67	4172.46	5311.4
ADH5	1007.33	806.219	632.89	1121	2775.86	1762.86	1019.64	851.138	878.161	980.202	839.492	630.418	844.808	884.531	1030.99	923.417	981.824	1083.51	868.171	895.606	1092.55	777.45	876.284	1084.79	838.791	834.976	876.776	743.721	4631.82	909.784
ADH6	574.205	700.765	671.216	669.604	400.98	576.784	800.335	846.25	487.931	1060.87	640.035	984.72	414.178	1785.34	333.758	1572.28	716.446	877.002	798.487	978.446	860.005	455.958	788.304	988.732	897.537	718.934	736.512	791.918	677.472	753.855
ADK1	1889.71	1286.88	1789.22	2214.86	1268.45	2615.77	1920.09	2185.89	2076.94	2818.97	2553.12	2862.91	903.206	2994.62	991.111	2397.28	1615.83	1424.83	2002.9	1050.18	1650.06	655.921	1333.57	2522.38	1670.64	2044.4	1520.77	2081.61	1060.34	1710.77
ADK2	224.844	247.516	322.371	183.919	243.266	327.771	318.758	341.609	309.869	164.542	919.767	100.644	233.874	138.853	275.29	171.098	107.608	190.418	237.232	214.868	389.283	429.549	343.222	199.433	185.935	114.147	116.048	1404.49	314.579	264.155
ADO1	2031.28	6224.73	2154.54	2588.79	1547.81	2405.1	2248.63	2270.58	2766.91	2812.39	2896.07	3838.65	1952.16	3568.55	2400.12	2892.65	2426.92	1592.23	2624.2	2058.05	2300.08	1045.41	2230.5	2928.04	2323.65	2268.7	1862.72	2205.27	1600.66	1935.88
ADP1	2434.57	1335.55	1857.59	2264.24	2175.86	2015.28	1580.9	1709.67	1460.37	2557.21	2534.67	2730.25	1836.97	2054.34	1924.81	2113.7	1842.36	1377.98	1444.83	1735.55	1591.22	806.578	1692.46	2125.28	2057.57	1979.87	1876.31	1810.86	1387.2	1884.76
ADR1	1187.96	1616.31	1727.61	1020.16	1160.49	1190.69	1167.3	1211.13	1122.09	1109.56	1473.21	1288.12	2422.61	984.652	2044.35	1548.32	1755.29	2075.02	1394.8	3454.06	1367.65	2164.81	1781.94	1282.28	1777.95	1589.17	1721.42	1531.6	1648.55	1285.78
ADY2	465.455	532.819	467.565	365.589	564.237	619.585	446.173	475.866	800.25	314.241	428.582	366.27	582.242	248.27	617.412	380.856	353.244	620.818	413.495	532.166	578.804	938.715	663.22	518.762	484.904	291.024	327.364	344.183	816.654	563.075
ADY3	662.499	496.654	543.632	742.329	642.831	743.722	636.629	485.628	503.031	614.19	593.136	627.772	604.766	539.654	939.23	651.392	762.848	871.759	799.149	745.224	753.906	723.098	774.041	813.296	808.565	594.867	602.939	542.614	696.256	798.574
ADY4	364.173	389.749	363.578	342.717	612.343	558.317	421.072	313.219	635.948	396.097	511.287	348.394	529.264	378.75	543.39	316.658	379.173	377.849	439.774	444.628	526.306	700.535	572.831	458.14	386.295	332.078	364.695	451.22	500.385	417.898
AEP1	778.126	756.247	666.207	755.607	778.615	1130.2	656.003	760.771	903.462	693.96	810.451	777.911	710.558	785.967	823.287	709.86	715.881	731.523	724.826	771.95	755.609	721.488	762.663	770.354	782.831	813.525	729.047	850.429	893.196	864.613
AEP2	661.728	501.216	659.039	512.864	937.393	660.338	549.069	650.856	724.789	800.183	771.927	777.038	791.141	771.248	720.61	665.435	636.716	497.246	533.506	807.395	670.771	619.672	711.051	760.469	673.326	640.16	663.27	603.546	667.092	631.501
AFG1	769.233	739.212	755.125	755.346	808.872	801.983	760.488	789.44	926.902	791.357	983.132	960.75	913.741	836.908	729.85	692.237	674.05	737.467	906.613	705.839	723.23	769.866	881.325	862.401	753.941	1404.32	636.377	804.464	853.802	784.006
AFG2	375.316	486.399	440.45	426.055	452.061	435.407	499.728	445.275	667.879	432.622	457.282	504.315	457.445	463.131	428.498	394.169	395.147	415.508	548.203	451.628	369.49	572.973	420.88	398.669	356.41	317.752	334.949	455.199	533.996	516.525
AFG3	1188.22	1056.16	1447.18	1100.3	792.932	976.652	1086.05	1306.03	1185.2	1422.87	1918.72	1719.18	2435.04	1476.57	1935.36	2706.83	1966.33	1626.78	1664.82	2331.51	1420.88	1037.93	1547.44	1578.33	1532.51	1401.51	1671.12	1284.2	905.734	1253.23
AFR1	392.579	406.018	450.889	399.015	792.886	383.364	316.575	329.075	379.519	6932.61	317.949	260.293	348.83	266.334	436.62	295.215	292.867	362.424	330.942	390.216	419.931	581.473	449.212	456.253	321.731	424.745	350.947	397.618	474.321	615.151
AFT2	602.496	639.372	736.838	508.597	631.175	739.845	673.616	892.437	792.668	995.406	1312.75	858	992.489	674.067	849.04	717.478	816.478	860.997	821.947	836.478	778.05	568.675	813.738	848.251	804.424	786.058	763.478	738.691	977.492	751.873
AGA1	595.219	785.254	585.687	915.579	756.045	2570.8	916.122	510.942	780.019	550.417	505.262	506.879	560.822	528.525	580.357	569.265	336.896	715.865	571.865	595.883	585.235	737.348	672.458	607.626	619.388	422.344	339.613	558.174	999.895	628.245
AGA2	340.722	278.043	281.106	319.216	549.896	300.744	372.111	289.889	468.405	409.736	368.305	335.207	756.303	371.192	515.354	467.53	269.446	357.553	361.948	453.026	500.383	504.24	537.104	417.921	339.041	186.44	328.485	297.357	739.568	369.017
AGE1	570.316	660.732	653.481	640.622	428.999	551.04	538.287	587.227	580.108	524.155	614.429	549.933	611.352	581.51	744.327	584.576	652.642	741.768	667.681	699.116	635.993	636.54	727.729	703.406	700.917	578.945	559.523	638.773	705.805	792.209
AGE2	469.931	413.529	519.671	501.517	385.286	554.694	508.936	757.737	539.382	594.688	627.883	662.014	458.598	726.821	600.07	598.416	704.549	554.654	609.684	652.615	562.077	373.31	513.788	598.044	552.74	569.823	559.091	523.085	464.351	639.055
AGP1	3791.11	1321.4	1116.2	1594.1	4169.42	3119.59	2825.41	4515.24	2151.98	3872.56	4045.81	2564.64	2375.22	2045.81	1820.56	2422.85	2014.88	1193.28	2213.82	1267.41	1672.53	1576.43	2042.76	1463.59	1233.8	1325.8	735.248	1266.97	3079.95	909.703
AGP2	1096.25	439.572	261.72	305.437	184.477	337.728	96.6942	103.062	299.033	68.4537	85.2309	115.821	99.8534	109.281	207.948	60.1986	57.9896	116.411	71.8506	116.192	119.711	100.826	119.275	45.525	156.355	16.6536	240.47	134.437	588.349	719.506
AGP3	501.838	244.697	215.197	304.058	238.609	336.471	261.859	275.588	311.779	380.2	355.052	90.5978	286.186	104.08	480.742	125.993	485.901	353.661	204.808	244.652	479.962	484.259	432.348	323.31	174.248	193.843	201.497	3261.58	535.899	423.608
AHA1	1515.48	1372.29	2177.88	1145.56	1589.74	968.231	1059.14	1307.19	937.287	1598.92	2461.79	1499.89	2918.1	1304.39	2017.74	2051.27	1879.76	1369.79	1354.27	2151.49	1225.26	1368.51	2114.2	1994.04	2117.18	1890.35	2199.9	1621.38	1355.65	1730.35
AHC1	592.48	444.976	568.345	430.488	1068.57	370.187	351.357	610.398	476.458	532.746	475.203	816.13	4597.53	461.083	581.822	434.118	691.242	17116.6	453.452	750.55	578.996	262.485	565.183	610.743	586.918	626.658	782.08	521.435	426.089	775.148
AHP1	46160.6	11837.1	36563.1	27577.9	26519	30988	22029.1	22313.9	24759.6	47344.7	31187	42460.6	52157.3	48017	51314.4	31941.9	35722.1	23764.8	23204.1	38994.3	21775.8	15074.4	24772.6	34355.4	35866.8	38404.3	33751.3	37828.5	18363.3	22902.7
AHT1	504.331	468.617	308.913	306.345	735.019	628.341	459.202	469.295	564.151	435.137	540.614	1108.74	687.815	391.341	583.053	414.808	356.786	561.602	414.303	416.529	583.785	808.332	700.703	485.639	308.179	242.548	277.904	388.503	672.193	472.001
AI1	1635.29	1178.64	645.473	2071.49	6177.17	3975	1161.09	990.512	1194.44	2233.99	476.343	38.8831	2179.63	108.364	4686.14	829.229	1225.18	873.778	1726.77	2686.89	1422.38	1052.21	2689.06	482.107	968.432	71.5555	303.142	809.379	3234.46	1629.21
AI2	1637.39	2383.54	801.164	1475.4	1119.91	370.925	936.799	603.423	944.725	124.04	194.156	185.736	243.739	179.077	407.552	188.418	158.6	1071.64	264.509	3744.92	1289	1546.86	4083.22	724.125	366.051	177.386	3200.28	245.436	3577.65	2849.95
AI3	679.522	625.759	444.218	790.263	794.033	633.398	574.036	608.18	671.866	318.987	453.892	463.616	547.002	451.001	589.066	473.258	336.957	514.433	513.751	387.784	473.628	615.449	481.658	348.334	489.608	319.83	267.013	421.781	1338.36	978.816
AI4	2266.05	3484.95	438.665	8181.16	2400.69	145.925	3925.1	4279.62	6556.41	171.518	3513.65	9726.53	643.527	12094.1	391.961	8409.49	2608.47	2438.55	5769.61	3353.29	4192.62	1988.09	7321.39	3783.95	4924.2	933.523	1433.84	223.77	5907.73	3594.41
AI5_ALPHA	5977.13	2575.21	197.19	5140.17	1921.19	229.8	199.315	160.872	200.249	83.0836	195.752	61.1068	187.502	183.694	1557.65	338.897	1819.32	263.524	77.6288	132.685	432.489	323.595	290.142	68.068	162.39	89.6264	116.418	113.135	8326.2	5024.44
AI5_BETA	359.935	981.111	305.376	664.136	841.293	2419.4	824.372	6832.31	1227.76	966.033	1072.36	1519.74	1511.42	2501.52	473.992	1364.02	560.478	685.342	825.74	1802.08	954.728	756.403	1980.03	410.217	807.913	383.086	1147.94	492.53	1072.36	1039.22
AIP1	1205.4	1126.53	1432.23	1351.28	857.135	1194.02	1364.44	1260.84	1405.87	1434.55	1536.82	1848.98	1148.43	2017.19	1511.42	1655.45	1340.54	1407.03	1395.21	1184.36	1202.43	916.595	1849.63	1780.61	1425	1460.04	1269.82	1254.76	1079.92	1420.31
AIR1	1415.2	1137.96	1155.51	1298.77	4204.37	1449.42	1572.42	1472.58	1191.06	2196.99	1498.22	1523.86	1784.16	1485.99	1222.68	1433.14	1372.89	1157.9	1339.01	1537.73	1319.75	1281.98	1585.65	1394.21	1268.52	1147.61	1148.41	1223.37	1493.23	1294.2
AIR2	358.481	528.41	525.381	353.663	400.439	1366.79	492.806	426.432	381.507	414.735	485.537	500.273	586.763	481.306	640.378	369.877	476.584	531.212	460.31	740.955	517.685	370.199	522.412	415.834	671.788	484.635	565.491	465.016	313.704	592.457
AKL1	1224.36	770.574	1173.22	1145.82	919.56	818.514	1018.97	980.436	1022.41	1303.91	1336.9	1409.02	1028.28	1185.99	1309.3	1166.84	1384.29	930.459	1212.83	1173.74	1216.17	507.316	1058.76	1310.05	1198.83	1144.91	1190.16	983.525	1022.63	1443.36
AKR1	1281.96	1043.81	1093.35	1218.74	840.519	956.189	1096.35	1227.2	1774.6	1272.39	1510.58	2892.38	1224.49	2509.96	1163.75	1880.44	1287.25	1185.05	1363.68	1265.85	1168.46	732.902	1109.41	1421.24	1299.2	1289.9	1131.88	1039.95	1510.81	1509.2
AKR2	844.955	702.84	751.54	655.794	730.817	752.12	738.45	747.807	846.183	831.104	779.711	1018.14	825.649	862.111	893.38	1026.41	920.749	826.346	939.069	976.716	865.322	846.786	831.281	930.858	841.575	847.303	787.761	799.651	909.166	1108.82
ALA1	1542.97	1576.38	1528.61	1572.76	2525.54	1688.95	1693.27	1618.13	1733.43	1788.63	1885.43	2062.46	1752.8	1815.32	1501.94	1694.89	1460.02	1564.01	1633.49	1597.08	1474.38	1382.05	1508.12	1543.93	1509.81	1496.4	1443.15	1450.2	1838.59	1467.5
ALD2	1069.72	796.759	1570.22	1017.18	817.653	925.773	826.032	593.294	1245.23	649.729	586.191	1850.74	497.57	1686.63	1002.82	1263.24	923.839	546.334	624.679	757.76	7546.23	298.27	721.507	752.075	751.711	891.256	928.448	796.432	718.903	3093.32
ALD3	5595.21	9722.2	11129.2	11982.9	1033.11	1191.36	9005.37	1741.9	8739.11	2005.6	3194.05	13683.8	2020.21	14677	6098.58	7730.8	4337.13	1514.09	1958.2	2258.56	2819.67	1712.16	2582.34	4363.69	3502.42	10596.4	5896.82	15378.8	1937.47	10679.3
ALD4	3269.55	2096.86	4475.71	2538.7	1001.56	1158.34	2209.32	2008.1	3387.78	1852.32	3152.42	6997.93	3255.55	5269.89	4414.03	3535.72	2660.05	1108.96	1636.86	1838.98	2261.46	1130	2781	2215.59	3480.94	2732.82	2560.99	2475.36	1969.33	3887.99
ALD5	1479.61	1484.14	1269.69	2919.8	4011.33	3168.69	2222.3	1585.13	1721.15	2164.92	1871.84	1187.59	1774.78	1148.58	1265.16	1888.19	1124.36	2368.18	1553.11	1570.86	1257.91	1628.62	1739.54	1669.87	1601.4	1355.49	1104.68	1122.56	6611.41	1150.72
ALD6	2832.81	1932.11	2065.56	2192.56	1540.98	1723.34	870.59	1643.21	1453.96	1584.92	859.926	2936.19	746.181	2474.75	932.957	2449.74	557.877	5610.51	596.507	1486.06	1537.07	1660.4	2547.18	2185.45	3089.8	1655.6	1920.5	1904.59	4502.02	3504.46
ALF1	565.31	591.002	406.683	439.566	735.83	526.397	462.287	508.982	629.148	485.063	595.292	567.824	650.867	523.89	550.9	487.983	397.866	542.35	623.455	521.623	611.153	823.649	686.994	567.632	475.049	325.493	341.288	447.554	649.415	378.797
ALG1	973.262	907.525	958.193	1048.61	806.511	950.147	1085.46	855.567	1153.04	1023.06	1219.22	1230.61	1077.9	972.528	1235.69	985.812	1081.6	1255.13	1134.84	1018.44	1019.52	1061.88	968.325	1115.7	1071.18	991.795	906.109	1011.3	795.063	1058.47
ALG11	802.785	796.147	672.481	926.24	685.073	1240.77	948.802	790.958	857.732	730.421	860.293	859.947	652.29	650.157	831.785	701.242	688.078	905.346	833.933	730.483	783.509	837.994	723.329	923.296	813.683	833.173	654.302	797.622	899.431	799.461
ALG2	372.957	200.441	267.382	218.847	290.758	234.773	239.546	218.588	192.441	259.629	168.754	284.252	176.564	351.02	328.931	218.742	323.246	284.408	222.231	241.7	306.592	116.43	186.206	226.571	205.706	231.992	307.034	236.597	203.175	354.501
ALG5	168.772	284.558	243.77	369.285	376.136	280.465	191.123	269.487	284.112	278.077	299.565	286.475	181.699	318.892	316.594	202.465	259.195	236.76	302.741	291.293	444.684	131.031	197.86	272.597	719.527	191.522	273.345	270.33	247.766	228.898
ALG6	1194.86	1311.03	1088.47	1290.86	1674.81	1216.89	1117.34	885.025	1617.92	909.909	1124.81	1071.45	1176.05	894.566	1239.33	1094.71	847.217	1348.86	1202.49	1093.74	1141.23	1561.5	1312.45	1389.8	1255.2	1065.85	767.215	1047.09	1893.98	992.938
ALG7	370.71	566.229	440.373	412.323	385.906	482.238	450.902	391.489	462.682	320.362	410.325	331.953	396.117	360.689	468.513	343.254	388.341	505.633	452.576	439.875	448.986	563.295	487.19	408.919	434.31	336.359	296.432	437.943	424.137	443.965
ALG8	650.617	688.327	516.371	715.526	881.312	1124.89	794.011	545.882	715.48	557.663	644.211	576.281	688.609	575.657	613.843	528.942	497.182	740.382	773.116	592.969	610.142	717.639	705.125	698.198	636.543	609.864	443.45	641.808	686.375	672.916
ALG9	711.046	513.49	1116.5	726.64	553.586	665.693	773.501	816.5	730.812	881.488	1033.37	999.113	714.699	1022.91	715.541	783.697	886.872	567.38	805.585	714.841	853.316	398.216	827.452	827.702	772.426	871.879	848.399	835.275	460.338	812.422
ALK1	458.182	1319.51	210.947	280.944	212.973	290.996	949.061	241.891	274.565	306.822	666.402	256.201	300.439	327.336	253.865	192.109	193.231	1244.94	219.28	268.669	301.608	302.979	340.328	198.596	293.12	138.788	163.009	344.889	454.44	444.624
ALO1	930.241	733.397	753.729	1521.35	1127.55	4664.23	1253.71	1196.27	1066.39	1357.52	1545.55	1419.27	1601.58	1327.2	1184.29	1085.27	715.3	801.356	883.873	739.008	758.426	1098.35	1620.51	988.687	800.835	667.325	642.024	719.865	776.098	873.619
ALP1	478.117	461.792	177.465	444.525	559.763	555.894	458.125	394.757	576.621	355.672	375.039	421.383	477.702	379.609	534.922	416.04	294.533	583.512	472.083	402.748	545.091	1001.4	3246.88	419.101	439.426	275.806	176.154	410.87	580.88	431.983
ALR1	462.401	674.726	700.992	580.777	631.491	542.297	531.331	653.263	540.962	675.607	778.806	802.88	1555.23	794.569	1163.14	696.36	1044.62	793.293	844.744	1337.55	888.739	424.295	792.593	1027.4	816.556	752.736	865.831	840.484	1064.88	829.374
ALR2	291.911	576.143	777.838	484.829	156.553	290.448	905.138	844.529	981.255	483.175	708.36	1213.65	549.072	1199.52	808.626	904.587	690.706	623.873	671.288	706.085	554.703	638.953	811.433	823.062	680.63	611.291	655.648	662.889	435.716	596.342
AMA1	800.812	667.651	562.865	556.49	707.557	2964.34	864.475	355.011	799.998	423.552	650.099	516.774	1016.1	901.609	661.708	396.501	417.921	776.823	630.877	483.563	651.119	972.02	731.339	648.818	737.26	394.19	414.441	527.434	876.894	670.842
AMD1	1111.57	950.415	1094.51	1016.02	849.286	885.564	912.273	810.617	1010.56	1091.99	1059.83	1286.31	929.62	1250.71	1082.9	1101.19	968.41	753.217	1122.05	1031.08	957.44	658.132	1084.05	1287.36	1139.41	1149.34	1101.5	928.019	1014.91	1156.54
AMD2	835.519	801.02	627.817	1037.48	1602.83	1192.55	781.569	726.734	990.736	686.202	807.29	667.851	784.744	601.323	874.179	718.194	528.527	894.018	828.857	749.721	680.719	1258.37	928.769	797.688	809.119	524.224	514.637	552.07	2201.11	793.416
AME1	124.737	187.171	147.044	102.44	179.938	416.341	178.222	212.002	245.863	156.425	307.357	896.826	377.236	217.781	826.628	137.908	217.208	189.486	243.488	442.041	262.703	128.816	155.462	199.53	194.556	118.653	206.938	105.742	286.908	361.605
AMS1	2398.82	2046.45	2642.77	2266.99	1629.98	1515.88	2003.27	1841.82	2569.81	2267.45	2211.92	3279.49	2188.34	2784.47	2808.82	2695.89	2599.29	1975.22	2237.59	2044.86	2346.54	1753.49	2851.75	2852.87	2757.49	2580.61	2564.37	1659.66	1474.29	2565.57
ANB1	4188.79	3267.64	4383.41	3388.65	2676.99	2830.28	3508.54	2538.38	2835.36	3996.5	2883.68	5460.94	2606.42	6020.05	2437.47	5245.63	2831.2	1972.74	3360.91	1860.48	3987.36	2111.59	3923.42	3458.9	5147.56	4780.22	4872.83	4854.65	1777.75	2735.54
ANP1	718.193	741.127	862.948	757.373	837.044	654.943	829.764	764.13	749.977	820.939	866.065	952.535	892.406	753.064	643.299	836.972	783.854	862.768	3461.31	906.898	747.581	638.367	941.645	844.583	819.366	849.185	817.269	795.629	810.996	800.136
ANT1	799.08	707.341	606.766	545.368	858.964	687.928	623.516	540.375	828.804	637.077	784.051	862.752	872.974	714.179	790.889	705.96	550.101	627.498	646.293	591.409	628.632	1445.13	650.789	578.025	567.697	498.814	511.938	661.859	811.694	682.531
AOR1	657.23	624.06	880.611	716.979	758.164	929.739	630.203	723.427	672.227	744.87	902.08	883.308	898.419	864.911	982.932	914.336	891.786	827.44	938.4	942.181	891.945	760.611	816.043	861.863	757.531	655.564	656.567	716.61	813.898	882.318
AOS1	947.755	1166.62	932.422	1290.6	1060.46	896.197	991.753	619.258	1032.56	843.917	965.429	950.248	933.034	752.107	1012.57	873.604	694.393	1017.54	931.716	870.756	813.062	1145.48	886.097	849.549	930.752	769.06	524.212	850.289	1414.01	843.747
APA1	1091.49	813.093	853.983	940.152	987.367	1041.67	878.744	728.002	779.58	1239.73	1052.3	911.037	1126.03	777.659	1083.77	1251.56	1051.44	1306.47	932.869	1365.78	929.672	759.089	903.422	949.937	1070.04	997.289	968.115	974.038	1396.47	968.15
APA2	1084.23	1332.96	1723.8	1084.66	1016.42	1110.43	1391.04	1070.91	1241.77	1507.24	1726.83	1777.93	2409.76	1860.2	2485.16	1689.27	2225.51	1687.09	1775.38	2161.6	1831.99	938.093	1517.9	1792.41	1822.91	1857.62	1920.68	1694.89	1099.51	1391.6
APC1	703.97	561.32	805.169	651.213	561.245	691.185	694.4	695.491	795.574	701.398	828.43	1035.42	612.544	868.393	741.826	774.281	1622.23	692.703	740.279	611.887	613.473	540.386	692.308	782.754	698.684	651.514	631.295	712.096	555.595	796.304
APC11	235.416	283.298	261.964	324.435	249.393	645.001	266.337	316.319	295.373	338.443	372.531	240.825	314.089	289.795	327.247	216.528	314.445	366.564	326.582	370.827	326.369	311.916	354.446	371.873	315.841	379.287	380.14	332.007	260.312	343.247
APC2	484.99	666.475	484.248	762.124	420.39	504.174	493.081	454.159	554.215	504.541	458.416	551.697	470.839	534.425	551.338	493.904	467.443	485.278	567.721	602.604	448.853	487.214	551.741	564.364	572.407	527.058	1220.24	1475.92	565.62	688.047
APC4	226.233	282.253	194.647	306.767	390.721	349.034	210.659	316.04	394.021	253.438	263.597	216.605	307.535	242.307	460.971	193.224	220.82	446.443	313.785	301.962	439.067	494.36	454.001	340.965	277.118	253.457	243.011	286.652	357.96	422.998
APC5	187.887	348.435	149.881	175.719	197.74	256.632	275.937	323.18	280.979	227.015	241.759	240.722	192.004	286.936	225.388	152.677	163.191	217.052	266.731	199.682	225.83	213.668	259.714	175.252	196.439	165.985	166.301	243.612	245.894	359.097
APC9	553.739	539.491	476.804	570.103	537.919	899.251	540.966	538.811	659.086	494.608	584.366	585.572	567.097	494.178	677.136	492.644	475.329	650.419	540.464	662.372	556.712	614.273	635.272	586.127	525.593	535.041	484.684	581.226	649.391	628.113
APD1	1038.92	804.171	1225.12	961.874	1269.01	1439.69	2164.46	1903.09	1361.66	1261.36	1388.62	1278.72	1787.24	1254.25	1754.42	1232.62	1180.98	1285.58	1284.52	1388.49	1172.21	1159.85	1288.45	1405.68	1099.87	1009.21	1085.03	611.639	1003.62	968.822
APE2	1859.26	1534.81	1918.29	1705.27	1280.06	1597.08	1720.45	1862.53	1901.05	1992.17	2136.26	2481.56	1686.29	2137.02	1828.87	2165.4	1866.12	1616.85	1679.86	1580.23	1735.49	1368.21	1817.87	2062.25	1827.21	2077.78	1715.07	1618.78	1325.1	2076.26
APE3	2030.86	1816.27	2027.51	2166.1	1585.75	1546.11	2237.21	2063.55	2484.31	1617.78	2101.72	2959.44	2113.27	2405.81	2124.86	2295.7	1680.61	1726.28	1864.68	1789.98	1707.13	1629.67	1868.7	1884.8	1883.94	1630.69	2059.47	1531.12	2068.55	2136.21
APG1	1261.6	1130.07	1703.84	1187.51	1634.96	1414.17	1425.12	1219.13	1290.4	1605.99	2361.46	1577.66	2972.39	1294.15	1907.74	1580.57	1947.72	1615.42	1617.59	2110.12	1628.9	1439.68	1665.07	1740.4	1842.36	1679	1798.71	1500.89	1284.92	1455.15
APG10	436.177	500.313	363.578	367.456	531.996	413.303	382.113	293.814	427.99	555.064	418.119	431.878	529.702	394.428	538.085	405.908	469.961	540.244	459.584	694.609	460.455	497.037	479.796	444.404	410.84	384.182	379.961	308.79	296.593	309.772
APG12	582.77	891.917	518.767	592.676	728.21	633.867	567.52	540.374	690.294	384.314	609.225	598.154	573.015	474.549	585.302	472.383	452.615	650.959	569.602	481.612	579.668	738.479	608.966	615.51	516.062	469.654	390.359	537.826	782.189	625.473
APG13	814.45	784.824	692.832	925.053	927.527	858.549	852.752	637.323	814.058	764.03	864.293	899.667	867.748	726.388	846.301	756.687	783.555	881.434	838.251	835.957	716.167	710.172	778.5	818.878	900.543	812.083	690.311	779.879	859.788	800.5
APG14	373.205	433.854	414.966	572.241	432.552	500.528	483.116	340.409	499.691	349.567	414.037	346.431	455.677	384.958	617.592	279.073	282.932	501.853	455.293	563.928	456.88	664.976	1595.51	354.93	400.015	354.857	319.41	361.645	471.104	482.178
APG16	128.199	308.088	233.57	183.269	132.901	268.242	239.068	218.14	213.955	218.834	196.23	225.351	233.929	390.854	368.559	236.711	261.07	215.372	225.283	301.32	268.698	186.393	229.039	262.209	161.128	161.638	323.479	193.15	270.215	332.354
APG17	399.164	329.781	400.576	405.722	504.664	457.465	433.248	425.121	602.668	520.433	535.256	536.108	445.791	495.054	518.611	396.695	441.775	346.943	473.715	460.302	425.836	368.673	495.462	541.142	462.572	403.562	449.666	454.741	375.781	474.943
APG2	906.544	676.94	934.978	797.971	803.415	793.968	1607.3	680.631	852.315	883.602	807.223	997.783	951.505	1087.4	924.542	884.656	821.883	663.227	826.643	846.071	783.692	677.212	856.973	741.093	748.286	564.239	722.701	630.072	891.359	1160.85
APG5	380.739	437.83	322.981	381.933	373.572	478.922	507.336	449.338	527.833	360.644	595.856	363.717	474.01	249.286	490.141	341.627	353.194	644.036	528.917	401.486	487.277	580.342	7919.03	14591.9	496.345	461.477	293.757	377.305	570.295	417.782
APG7	1348.24	1450.53	1133.84	1449.93	1632.2	1176.81	1127.16	868.552	1560.25	823.434	981.054	821.573	1082.49	795.729	1156.69	1006.26	634.818	1407.72	1205.4	1003.42	861.99	1508.36	1147.85	984.428	974.293	788.858	585.527	848.755	2556.14	1049.54
APG9	683.143	523.222	745.791	611.318	368.015	675.639	366.443	692.931	583.524	569.172	913.557	851.436	591.196	743.649	788.191	652.576	852.391	522.913	699.555	773.192	627.195	354.802	728.065	680.126	744.349	694.653	740.754	581.446	455.712	920.285
API2	801.98	561.497	486.069	520.691	3371.46	568.276	661.552	693.007	505.023	1010.05	663.638	784.115	1073.43	689.753	564.76	523.475	438.158	467.774	454.413	560.762	560.702	810.633	898.483	450.139	345.625	263.438	362.248	452.975	738.77	682.44
APL1	541.666	607.513	840.437	431.544	457.491	550.507	622.992	777.644	657.81	756.001	1024.75	913.882	1206.24	741.409	861.903	839.985	898.481	782.23	943.438	1029.86	727.561	521.295	886.649	1917.41	680.95	602.66	663.916	510.322	637.547	731.557
APL2	740.863	828.71	644.867	792.014	713.897	785.054	774.125	795.468	912.463	736.847	951.819	825.663	1092.26	870.608	940.817	782.379	812.276	1045.36	832.439	809.462	1256.7	816.32	814.896	821.894	696.301	731.249	572.549	663.246	693	725.561
APL3	298.468	415.5	321.327	304.606	313.713	384.865	315.258	376.883	414.17	395.937	390.957	416.813	369.255	380.901	472.073	397.314	268.613	388.404	536.925	399.251	386.706	299.963	275.136	334.756	371.797	251.712	340.812	349.551	331.457	464.313
APL4	830.205	671.322	826.844	780.538	650.186	769.511	760.881	706.897	968.16	862.592	1027.06	1043.21	1308.48	890.139	994.793	858.609	907.505	1063.59	935.019	1001.02	902.488	876.401	1022.03	990.297	1062.73	905.276	942.718	892.052	752.164	882.191
APL5	662.831	755.307	719.625	848.705	652.829	677.921	672.475	742.673	818.629	656.421	958.055	861.347	800.734	696.301	895.691	657.597	625.144	742.171	701.059	765.817	707.358	680.731	784.825	716.916	875.782	2158.05	640.277	676.754	741.874	761.759
APL6	653.277	801.458	595.686	891.891	596.507	658.357	754.055	739.536	799.641	765.095	805.962	826.831	551.018	795.916	740.271	802.551	714.04	779.675	826.228	702.916	703.224	680.726	656.787	777.865	779.216	749.981	623.117	815.963	858.3	844.043
APM1	839.273	673.068	872.283	742.986	846.819	790.38	835.444	1025.45	773.414	958.998	1552.94	866.261	1018.15	740.626	933.372	797.67	997.087	1055.45	1038.47	863.521	922.212	842.257	901.33	1024.68	914.421	845.345	745.416	767.888	841.262	861.178
APM2	450.756	440.744	419.558	208.701	467.526	426.387	388.371	463.739	449.379	376.502	445.128	422.817	545.945	298.426	409.113	365.448	334.322	525.071	393.274	265.995	541.049	574.24	485.088	399.613	400.853	284.306	329.24	405.422	465.515	478.701
APM3	455.319	484.11	594.093	609.419	1451.79	520.255	1100.22	1433.04	375.503	1210.6	1307.99	675.101	1285.47	732.688	831.527	546.807	619.289	580.603	604.08	733.426	445.255	377.834	1151.22	791.667	604.293	492.5	591.644	547.553	482.459	623.683
APM4	914.669	1156.45	852.35	1165.27	906.171	1005.79	1309.94	1093.72	1287.02	1213.81	1294.02	1108.74	1164.62	1093.53	1085.74	1401.3	950.938	1384.77	1360.82	1068.79	1079.72	1032.59	998.415	1225.1	1128.77	1097.03	811.02	1020.69	1121.5	1045.68
APN1	775.016	514.818	657.782	657.503	612.332	692.49	502.211	633.902	508.216	749.955	694.72	646.991	596.039	656.032	457.192	607.164	643.137	558.077	616.05	591.336	690.078	453.106	631.102	729.645	583.024	567.486	570.39	581.761	639.979	592.736
APN2	619.948	765.251	468.109	715.896	641.774	751.631	809.109	1343.76	832.924	469.788	562.843	530.201	665.894	500.737	795.183	561.784	503.959	764.694	601.111	540.419	683.885	904.722	849.841	627.219	577.342	656.749	459.91	575.638	782.252	736.049
APP1	814.167	555.091	744.895	726.428	648.534	638.546	729.499	1307.04	823.755	927.378	936.583	1010.7	841.808	944.079	749.44	996.052	989.137	793.93	813.165	687.272	839.568	608.629	772.115	949.047	780.545	770.635	732.693	758.338	624.41	773.311
APS1	682.154	549.427	629.179	819.622	557.783	830.6	792.093	714.957	650.008	824.816	873.576	822.004	855.397	697.892	818.035	701.049	864.683	892.356	809.668	921.227	809.405	591.996	723.816	938.397	738.237	703.607	739.312	826.932	695.721	703.658
APS2	1069.68	727.619	917.949	1393.53	773.3	1029.7	755.498	960.164	916.25	1028.3	1262.61	1120.53	829.531	1120.14	951.526	806.327	981.453	861.785	840.502	749.241	846.667	537.081	758.46	1089.34	1049.79	1070.19	877.664	944.537	917.483	1061.39
APS3	607.17	669.077	728.45	730.315	701.525	574.853	605.811	558.901	839.793	701.073	917.844	750.395	1014.96	667.835	861.112	641.393	763.505	925.478	805.213	922.625	804.344	712.248	851.959	871.779	856.936	599.737	644.346	662.629	515.902	530.48
APT1	887.94	925.533	677.349	832.13	733.422	1027.65	978.266	975.539	1179.53	843.916	1137.61	1047.8	1039.61	990.709	883.915	885.545	657.42	976.274	919.702	660.209	905.668	1039.88	970.823	919.972	898.926	840.094	779.426	1316.35	1056.85	820.484
APT2	1492.76	1144.11	1546.4	1280.58	1468.63	878.326	1351.19	1310.21	1284.46	1458.13	1360.77	1835.26	1269.69	1428.14	1420.01	1273.88	1524.51	1181.22	1093.6	1517.87	1329.89	1147.72	2223.29	1365.93	1576.09	1104.84	1519.82	1135.88	1184.52	1891.68
AQR1	1607.68	1623.74	2431.41	1984.74	1311.27	1116.9	1032.61	1600.67	1921.33	1152.19	2494.1	2104.67	2505.26	1585.07	2868.93	1590.79	2149.68	2079.62	1502.9	2212.87	1575.55	1360.63	1693.83	1197.86	1662.29	1503.09	1709.28	1547.95	2327.76	2059.09
AQR2	768.984	724.439	766.779	738.188	1118.85	1401.17	596.526	711.953	693.479	659.099	816.11	967.968	750.834	865.721	763.126	3425.46	644.044	476.7	631.573	708.782	681.612	432.908	725.426	660.006	596.832	533.37	630.648	538.565	1242.71	987.813
AQY1	720.761	619.834	509.588	529.995	747.376	775.514	566.56	562.804	746.174	344.862	576.613	671.735	925.98	594.183	736.343	643.768	358.495	635.574	499.402	479.279	515.221	969.3	833.502	548.456	542.845	371.193	348.185	595.602	974.103	541.005
AQY2	1727.41	1528.9	1509.74	1278.59	2381.1	1715.5	1498.7	1936.16	2399.83	1283.82	1813.22	1375.18	2495.86	1370.88	1868.92	1627.59	1010.07	2166.6	2373.17	1218.33	1438.89	2472.49	1898.46	1474.96	1628.88	963.881	941.721	945.347	3689.37	1189.61
ARA1	1416.75	1293.02	1872.45	1614.55	938.718	1422.83	1787.34	1219.63	1818.08	2048.82	2353.98	2345.1	2068.55	1927.38	1802.04	2084.21	1765.89	1930.12	1833.87	1703.98	1802.91	1278.16	1766.74	2494.81	2263.02	2148.35	1797.63	1666.4	847.537	1530.6
ARC1	1095.75	738.255	1164.18	1475.49	821.26	2400.76	1013.45	876.194	1032.89	1384.71	1047.39	1712.05	672.137	1562.08	852.587	1206.68	970.764	795.376	1078.82	846.517	929.215	554.112	929.171	1252.1	1211.59	1122.03	1161.11	1194.89	661.935	1089.09
ARC15	1282.66	1514.17	1618.99	1698.2	1491.88	1312.65	1658.91	1513.07	1831.73	1485.26	1970.94	1527.9	1716.86	1216.38	1410.43	1419.63	1222.86	1858.29	1804.69	1424.14	1449.05	1331.88	1394.1	1741.49	1582.76	1447.55	1061.49	1419.36	1842	1144.41
ARC18	1318.93	1016.18	1514.59	1769.46	781.866	1126.83	1721.53	1412.82	1446.06	1823.88	2466.71	1730.08	1878.09	1641.42	1951.42	1662.99	1929.92	1829.68	1672.26	1582.47	1740.11	850.926	1341.77	2093.74	1748.98	1985.56	1615.32	1652.08	760.824	1358.78
ARC19	789.125	833.102	957.94	989.393	516.773	795.941	1001.94	978.508	979.121	1150.92	1325.06	1289.09	1090.76	1057.01	995.332	966.485	1092.5	1023.37	1103.04	917.103	957.815	644.99	873.53	1188.07	1061.24	1045.42	919.346	965.229	666.052	971.323
ARC35	748.544	625.651	944.446	793.86	552.326	674.545	1063.44	766.055	829.186	1097.06	1411.3	1236.08	1176.1	1125.3	1133.43	923.479	1050.39	810.079	1105.02	953.973	983.667	437.384	945.924	1267.89	1052.21	961.353	924.047	908.464	601.387	766.688
ARC40	728.795	648.151	864.803	1316.63	705.63	1147.35	988.454	930.649	890.536	1365.39	1257.59	1279.6	1373.22	1222	1002.54	1185.93	916.551	787.173	1005.25	761.478	890.038	517.72	977.214	1080.31	875.666	991.44	794.338	921.533	558.382	963.332
ARD1	432.534	487.937	314.666	483.019	399.153	1063.92	280.812	600.779	465.409	397.898	427.603	555.786	367.954	531.768	409.479	542.783	405.757	439.835	435.046	438.315	392.11	578.058	436.337	394.325	451.102	352.709	363.517	480.645	494.279	526.584
ARD2	632.484	569.475	470.481	675.739	764.243	806.766	622.037	717.899	773.3	657.822	687.165	687.249	711.227	719.028	692.677	643.116	434.786	744.881	661.824	517.447	647.3	949.202	846.108	623.529	513.437	485.782	388.425	601.973	684.685	643.042
ARE1	1041.09	935.723	899.151	701.991	1268.03	937.313	781.601	812.346	909.81	1166.32	935.035	907.233	1086.25	746.085	1060.26	841.883	831.588	908.984	813.107	894.381	875.485	926.703	1102.93	1035.25	948.192	830.698	772.937	795.864	1092.35	873.205
ARE2	493.537	409.544	473.337	381.933	1438.59	340.856	505.227	441.889	316.577	662.24	520.345	439.629	608.442	576.343	383.963	481.175	356.425	267.306	495.671	411.905	549.985	430.646	904.314	694.324	512.957	323.259	416.02	420.078	466.689	759.662
ARF1	4719.99	2535.89	3667.31	4203.98	3666.76	3978.54	3537.08	3894.9	3501.83	4503.78	4804.4	5799.32	3923.86	5027.99	3735.1	4515.13	3587.36	3256.28	4007.02	3397.8	3770.55	2168.03	3313.76	4113.19	3841.37	3996.51	3565.51	3837.1	2880.5	2804.32
ARF2	3351.78	2001.93	2772.29	3622.99	2602.3	2743.29	2735.95	2956.62	2648.83	3068.98	3907.35	4426.45	3092.2	3843.48	3592.01	3201.08	3605.77	2754.17	3567.26	3019.14	2857.83	1437.73	2819.05	3611.68	3260.07	3421.14	2899.71	2959.43	1877.09	2560.15
ARF3	210.798	223.053	187.513	369.045	204.892	400.141	993.904	272.803	254.426	227.035	254.19	169.945	943.567	232.731	232.765	191.523	161.705	258.132	254.045	285.867	343.077	255.81	272.363	162.908	164.256	152.498	215.159	192.782	350.498	294.121
ARG1	5263.35	4421.86	3829.66	5053.6	18434.6	19058.3	4315	5987.74	4504.26	7248.13	3637.73	5471.43	2669.06	4609.1	3872.67	4182.87	3099.75	2731.79	2910.1	3749.85	3370.16	2517.43	2737.68	2788.6	3758.66	5035.45	5068.69	4301.81	7145.61	3821.59
ARG2	997.565	738.793	727.014	745.872	1319.17	1094.31	882.997	851.927	897.885	1108.74	1218.23	729.763	963.21	792.48	1014.97	865.264	916.736	1200.19	911.557	900.222	1015.17	1252	1138.4	1139.97	931.244	948.871	716.62	803.5	1220.19	858.621
ARG3	2344.67	1632.42	1914.12	2120.06	23321.6	21214.9	6814.56	1516.71	1421.12	2988.01	1928.41	1673.49	3053.06	1346.41	1880.32	1377.43	1304.11	1763.79	1324.03	3252.09	1363.06	1534.33	1343.18	1213.92	1300.02	1596.8	2312.23	1910.25	5780.54	1450.87
ARG4	4060.5	3038.57	3277.36	4876.17	10193.2	12157.3	4231.79	7323.71	5238.45	5954.66	3291.3	6352.43	1712.26	6373.19	3061.99	5660.28	3589.76	3556.51	3676.4	3241.8	3961.66	2159.7	2913.72	3998.46	4251.04	5977.24	4194.08	4914.52	7122.56	3631.76
ARG5,6	4039.6	2200.44	2634.03	2868.57	10312.1	9340.62	2721.77	2779.19	2264.15	4257.05	3474.08	3126.36	4389.94	2883.03	3210.87	2948.5	2330.01	2108.21	1911.67	3272.36	2200.64	2131.34	2172.35	2252.4	2401.89	2605.02	3631.6	2595.18	6335.27	2496.55
ARG8	741.43	735.958	710.007	826.498	2190.54	2084.76	1023.28	3308.42	663.56	996.363	855.331	949.589	780.199	933.088	700.942	639.268	726.535	646.638	631.867	1158.56	691.33	560.646	703.178	829.924	631.143	770.796	956.215	777.794	1884.04	887.098
ARG80	811.088	893.121	494.497	622.952	985.59	876.734	801.513	629.135	934.812	463.107	641.9	680.25	980.596	451.596	867.301	630.92	542.962	840.959	731.006	644.652	797.372	1292.79	1049.84	678.627	704.066	506.523	460.674	627.24	1051.29	657.394
ARG81	662.053	523.128	712.788	650.684	899.906	924.182	592.255	672.046	692.672	1014.23	828.793	878.941	958.286	841.149	875.153	815.028	759.252	723.999	653.277	975.857	641.036	486.727	767.659	847.022	759.343	613.31	671.922	520.095	675.801	852.23
ARG82	643.364	756.192	838.122	652.957	673.033	505.885	497.822	462.009	529.039	753.13	653.238	626.627	1284.27	611.552	1185.69	607.365	1025.53	1183.29	880.641	1389.18	887.859	877.568	1103.54	1128.6	1169.27	878.836	1074.35	811.949	599.917	825.178
ARH1	392.859	387.838	426.308	506.661	425.13	496.582	409.395	451.42	544.922	535.166	422.994	471.078	366.276	476.209	584.696	462.5	395.587	467.29	481.504	525.56	477.507	493.172	868.924	620.386	535.934	465.52	403.529	394.923	353.811	545.007
ARK1	300.036	412.652	300.994	258.619	326.384	355.578	296.214	317.479	418.367	281.717	377.355	219.201	310.959	231.187	271.13	254.444	284.392	325.92	360.187	324.951	323.856	403.012	366.857	372.452	363.372	279.013	258.171	323.38	407.317	362.531
ARL1	274.139	510.687	378.791	409.571	352.956	467.752	456.747	488.604	431.06	515.093	575.147	543.018	417.283	536.314	415.809	374.246	384.825	395.172	392.795	417.381	412.755	311.079	336.769	548.325	488.171	449.818	389.922	503.803	268.916	461.085
ARL3	1450.2	677.734	787.797	601.55	2169.4	665.472	774.815	745.431	768.487	1202.17	1143.14	1047.03	1362.9	1080.15	971.256	895.218	869.785	773.085	772.207	1068.7	761.985	572.203	836.442	843.94	841.247	683.774	813.965	742.397	1167.96	546.308
ARN1	5465.73	1596.36	3501.56	1464.88	3561.4	7438.71	5821.76	8863.71	6952.42	15707.9	7602.61	10375.4	4035.71	8884.94	4558.07	7491.62	4638.92	3602.19	5568.85	2816.71	3804.56	1780.4	2911.64	3368.48	3042.15	3515.85	3118.11	2455.55	1225.77	2300.46
ARN2	1167.43	658.33	630.898	706.636	806.919	1969.82	1267.58	1312.78	844.884	2424.72	370.137	1409.62	699.621	1438.05	814.03	1278.73	946.94	926.344	1191.91	697.015	978.488	427.338	464.763	591.754	510.476	630.774	615.691	677.523	561.461	849.05
ARO1	987.075	1019.35	1039.78	1402.43	2119.04	1659.52	1187.96	720.953	1234.9	1709.53	760.205	1464.37	920.002	1258.87	950.042	1220.03	958.641	1302.65	1134.1	1394.03	1170.3	717.206	926.557	1303.34	1094.8	1140.87	1073.69	983.892	2360.76	1142.09
ARO10	301.91	285.411	225.939	256.288	340.164	655.13	320.998	261.404	335.437	273.945	291.696	123.958	529.164	236.037	300.722	152.75	148.549	241.81	290.258	227.813	346.333	315.588	294.257	261.715	107.804	178.946	146.402	246.311	314.63	333.133
ARO2	5016.29	2082.85	2512.69	2525.93	7623.88	2860.47	2478.13	2491.71	2626.69	2967.49	2791.81	3822.74	4180.17	2826.14	2413.56	2728.82	2246.96	7760.88	2103.31	2246.81	2327.08	2964	2727.99	2426.19	2892.37	2433.24	2534.6	2196.83	3090.83	1890.82
ARO3	2099.35	2720.74	2680.94	3633.95	5043.3	3192.73	2472.4	2742.65	1930.14	2241.52	2405.09	2054.06	2545.74	2158.86	2037.64	2373.11	2460.37	2773.05	1912.17	4311.57	2060.13	1516.62	2314.2	2299.02	2422.47	2739.66	2742.28	2689.58	8508.89	2424.54
ARO4	752.457	775.008	823.913	1370.87	1999.33	1973.89	1298.09	884.36	990.769	1550.77	969.831	847.803	827.017	1214.1	617.075	1059.39	837.616	946.795	935.741	1072.15	820.073	679.838	765.371	1118.33	913.677	893.589	899.323	931.809	2357.46	824.173
ARO7	679.638	840.702	577.88	703.822	848.457	840.604	732.835	709.227	793.503	735.788	804.22	701.132	945.013	560.56	741.708	616.244	547.35	802.834	729.486	833.327	663.53	645.186	769.284	732.401	666.408	600.428	501.419	724.852	907.306	610.993
ARO8	1619.38	1188.46	979.632	2566.82	4960.59	4197.93	1575.75	1359.45	1355.39	1689.72	1579.68	1324.34	981.193	1218.08	853.964	1383.82	992.198	1393.78	1332.04	1285.92	1062.74	1149.53	1176.22	1735.09	1336.2	1547.22	1123.68	1372.28	3876.86	1457.74
ARO80	366.967	853.21	358.642	423.782	333.679	380.711	375.222	297.67	311.418	375.762	359.441	402.365	373.024	428.902	551.641	339.382	413.587	370.42	491.88	457.594	391.237	257.111	354.874	374.859	402.851	381.86	452.622	291.554	375.512	759.494
ARO9	583.64	572.702	579.577	670.732	752.473	552.155	680.281	652.965	599.838	682.629	758.191	662.52	1061.5	676.524	758.492	633.347	598.312	525.957	623.728	751.032	581.594	432.957	515.722	585.99	557.811	504.06	635.408	586.291	847.191	617.201
ARP1	383.889	540.734	291.929	315.059	679.6	573.494	405.576	430.259	516.178	342.51	437.741	368.222	489.47	279.935	530.181	396.269	284.174	462.851	458.777	272.728	418.744	632.417	520.222	357.247	384.702	366.078	312.126	438.869	486.946	423.816
ARP10	507.222	790.362	382.495	592.16	771.637	694.55	597.691	367.097	582.199	419.262	426.803	377.908	506.888	301.732	699.655	507.218	369.56	716.928	548.72	474.535	566.743	933.122	737.166	426.408	495.593	376.35	345.171	467.503	722.677	585.377
ARP2	936.702	743.406	1250.85	1878.83	449.069	753.878	1108.48	905.127	866.826	1209.41	1617.49	1296.33	1377.01	1069.4	991.218	1107.97	1159.51	1277.84	1212.6	1035.46	987.183	474.379	727.348	1185.78	966.272	1216.77	885.816	1187.09	598.381	1035.85
ARP3	1957.31	1410.26	1928.41	2286.87	1001.99	1174.5	1917.79	1669.29	1803.11	2316.57	2483.21	2292.68	1829.53	2195.72	1854.78	2139.7	2183.55	1843.68	1877.83	1694.47	1453.32	1005.87	1465.34	2523.33	2167.96	2207.23	2003.08	1854	1353.65	1768.7
ARP4	426.527	416.529	471.458	505.189	451.724	541.866	389.502	547.426	445.923	567.841	574.967	578.681	533.127	641.042	552.416	517.248	578.35	434.576	541.561	469.527	556.22	354.121	461.234	580.766	442.218	484.857	418.001	519.675	373.813	2668.25
ARP5	489.25	577.525	473.963	498.201	623.513	462.168	4745.29	686.093	518.092	564.982	646.917	691.053	546.446	700.569	535.493	467.752	518.828	375.223	545.009	567.707	438.356	354.346	383.275	546.717	479.463	442.205	444.274	506.524	510.961	620.033
ARP6	881.537	865.153	708.935	860.473	797.65	952.194	879.12	659.865	935.636	628.313	890.325	645.818	780.731	608.851	1121.45	702.189	668.699	886.416	631.689	731.928	905.501	1180.14	967.494	848.699	976.571	995.125	675.278	865.572	1011.07	834.626
ARP7	520.762	507.844	503.03	638.218	583.781	604.421	575.17	614.268	643.861	559.328	653.962	605.882	622.583	508.499	678.737	662.296	553.571	736.754	676.638	669.583	573.312	673.524	615.722	554.998	525.205	494.295	833.921	1464.58	667.612	606.522
ARP8	961.312	842.751	910.716	854.548	926.82	931.411	1005.13	1099.82	1004	1028.17	1103.15	1130.4	955.388	1066.9	947.432	1004.88	1016.31	1074.21	1040.39	987.667	885.009	804.515	880.284	1023.17	933.833	1036.17	856.889	945.499	918.023	1033.73
ARP9	509.062	519.675	467.314	654.44	514.208	614.422	564.552	482.276	607.354	429.107	541.125	452.233	527.851	491.308	728.429	496.811	506.06	606.203	574.85	573.975	558.95	648.756	569.122	487.834	534.224	441.468	410.6	539.058	642.302	619.126
ARR1	601.984	518.075	531.052	570.925	605.001	593.181	467.625	474.11	698.17	548.289	646.737	1422.28	592.089	556.008	637.468	472.758	530.737	658.533	514.316	587.032	602.12	616.068	693.853	624.824	644.63	635.862	469.899	602.327	669.324	689.352
ARR2	835.166	832.301	570.592	693.972	1073.82	750.611	725.317	614.144	955.917	520.608	655.584	505.836	768.214	432.032	756.363	555.908	385.047	929.494	714.153	537.106	687.48	1178.26	919.398	581.855	647.946	409.789	465.592	483.936	1192.89	536.735
ARR3	250.411	267.464	261.151	228.926	469.752	289.834	275.336	936.548	264.734	237.675	332.203	211.925	452.892	267.534	313.311	207.754	202.714	270.81	209.364	299.722	271.227	308.758	417.702	173.797	225.67	193.376	231.117	207.137	311.78	235.634
ARR4	12669.9	1049.12	1664.51	1652.45	630.694	1400.73	1370.72	1936.98	1181.04	1879.19	2322.98	1870.93	2182.19	1905.28	1826.47	1815.24	1967.06	1871.97	1734.75	1903.94	1498.03	550.891	1381.87	2031.91	1649.6	2031.32	1748.28	1664.77	618.121	1485.32
ARV1	442.204	373.648	274.243	471.125	481.244	495.49	340.601	308.295	506.158	362.099	414.508	268.2	363.117	378.248	615.971	383.859	337.164	509.139	399.716	382.838	530.43	717.436	517.842	478.463	361.291	303.539	265.055	405.411	518.768	448.96
ARX1	469.335	526.132	523.942	536.342	488.049	741.547	737.136	845.192	656.698	788.156	889.443	874.767	524.989	844.249	576.809	571.83	654.151	621.085	731.167	691.545	592.136	529.297	596.201	673.97	569.929	649.691	616.546	720.733	514.627	628.557
ASC1	11283.4	808.343	1257.21	1045.93	1242.83	2412.03	1499.32	1426.46	1444.18	2616.46	1579.08	1934.13	938.321	2633.97	736.629	1594.26	790.691	755.913	1301.7	817.418	1266.2	570.239	931.314	1506.87	854.572	1463.46	857.948	1841.24	588.079	1093.17
ASE1	380.905	379.216	646.292	409.171	658.656	473.444	619.746	537.629	464.177	632.681	1182.12	678.072	1318.2	465.31	782.608	964.1	940.444	1089.65	814.779	684.126	5039.76	275.977	654.597	896.18	559.472	679.397	586.431	475.074	631.052	580.711
ASF1	866.331	788.283	735.075	717.989	1058.93	759.294	754.049	676.342	948.413	697.056	814.422	854.52	1074.22	654.993	834.723	788.062	618.587	927.667	734.108	628.444	747.885	1100.83	1005.86	784.494	891.631	600.78	628.898	687.927	951.444	637.245
ASF2	337.675	416.214	355.985	312.041	548.86	327.983	331.922	434.974	325.628	477.834	288.953	358.077	444.705	405.065	470.498	332.732	371.857	340.609	363.94	611.903	408.944	329.969	372.527	294.996	341.949	321.319	390.995	321.512	344.653	509.328
ASG7	158.81	312.436	112.7	210.08	334.488	486.266	313.437	202.962	196.725	189.126	156.409	145.205	296.555	163.544	300.95	180.001	148.145	7986.54	244.157	276.432	266.087	227.837	261.713	161.815	203.751	102.013	98.4504	116.707	281.373	235.641
ASH1	626.589	407.069	311.3	404.136	379.082	484.623	327.268	367.9	431.175	501.657	325.963	391.143	359.086	414.067	350.999	342.024	279.526	431.471	319.308	310.942	357.436	376.114	398.763	355.576	405.789	331.223	279.584	500.02	313.383	593.274
ASI1	457.374	569.16	515.228	519.291	497.056	560.693	610.176	703.556	583.983	648.786	859.148	571.393	446.673	654.769	626.469	535.59	565.162	594.617	557.401	663.385	558.801	392.361	633.079	611.803	695.893	554.432	633.916	628.436	513.864	700.769
ASI2	852.407	658.68	750.738	670.686	715.021	549.49	696.472	659.889	746.994	805.309	969.111	887.814	1260.01	919.472	978.484	777.264	838.36	808.218	723.079	907.752	770.61	637.29	875.211	898.306	844.717	764.701	722.396	753.516	959.535	747.865
ASI3	582.005	562.833	533.845	547.265	470.318	592.005	630.507	598.342	759.466	571.88	729.283	754.286	592.625	638.729	672.916	655.494	660.233	726.245	582.674	792.561	684.026	604.268	613.955	771.933	635.451	640.987	557.826	630.575	621.36	2167.72
ASK1	661.973	847.721	963.306	1101.08	714.584	544.64	575.513	927.743	697.112	959.001	816.208	984.885	1835.68	971.184	1546.73	1119.24	1273.5	1828.45	993.177	1720.74	964.567	514.425	803.831	911.749	762.162	802.349	965.315	880.781	1704.88	5555.16
ASK10	905.955	724.741	953.398	1257.36	994.536	806.193	778.701	878.472	846.068	876.55	740.875	1171.76	733.448	969.839	930.04	891.26	994.458	803.425	820.261	848.055	853.034	692.678	878.16	1133.82	1029.27	984.401	992.35	859.192	944.076	1196.41
ASM4	903.403	1022.22	940.199	1097.99	803.849	876.88	965.72	825.581	895.506	869.164	1136.03	999.788	1260.3	845.419	1118.27	978.137	1024.41	1310.91	1066.33	1410.23	983.359	913.573	1175.94	1025.6	1071.33	961.847	969.085	955.719	962.102	941.627
ASN1	1172.45	898.775	847.884	1910.14	3224.64	3563.91	2451.57	2033.47	1271.9	2813.54	1510.87	904.53	817.514	751.585	805.201	1178.42	833.624	1182.74	1137.85	920.757	951.303	894.238	1102.04	1643.34	1168.13	1201.01	851.858	1042.47	1749.87	782.181
ASN2	1927.15	1263.54	1969.8	2543.69	2478.8	2420.86	2698.25	2046.61	1819.13	2951.87	2827	2311.98	2286.16	2135.14	1805.29	2798.28	2247.51	2722.45	2237.75	2499.4	1786.11	1391.48	1973.56	2512.84	2048.76	2431.4	1866.77	2022.45	3315.86	1714.72
ASP1	404.247	487.187	355.593	434.69	396.879	577.821	695.876	641.606	378.064	539.283	416.502	395.044	364.978	439.592	375.076	334.612	345.873	408.964	509.354	477.287	415.327	514.621	455.537	407.128	373.811	352.22	343.324	488.553	462.257	522.1
ASP3-1	7024.94	449.005	340.92	338.303	1807.95	544.798	17163.1	15107.1	664.334	243.111	442.506	241.429	440.118	206.314	608.599	324.422	234.037	605.899	405.111	277.349	583.585	1063.92	708.069	486.197	413.501	218.496	283.793	297.424	3660.62	3290.12
ASP3-2	7100	414.304	365.182	294.335	1815.12	989.264	548.484	356.546	660.594	290.882	463.74	267.012	507.72	186.67	624.253	370.93	278.034	641.617	478.999	250.07	587.1	1133.71	809.072	490.949	490.375	269.011	281.24	271.514	3703.6	3180.46
ASP3-3	7312.35	416.959	325.979	267.037	1807.89	494.623	417.067	354.338	642.752	335.741	466.221	172.205	401.346	239.05	571.471	353.781	285.772	642.882	341.739	241.012	551.13	1104.7	645.739	497.614	400.475	222.579	244.037	326.205	3773.15	3293.53
ASP3-4	6889.93	441.432	325.057	284.733	1795.24	570.741	395.129	357.347	647.977	223.149	461.406	178.476	433.441	424.516	508.287	403.51	277.146	535.804	416.345	237.374	536.535	998.038	734.724	518.153	454.788	234.076	253.296	333.341	3477.77	3371.59
AST1	938.524	701.157	608.053	866.646	1289.57	2180.71	1053.48	807.67	1222.14	796.552	967.578	997.518	845.392	731.445	1228.38	876.712	1087.9	1256.05	1182	941.269	989.059	1041.15	901.068	1026.28	916.087	813.967	727.679	702.186	1869.38	934.736
AST2	824.354	738.697	777.478	901.165	824.565	617.534	685.276	652.345	939.578	683.614	941.96	975.546	977.848	854.763	904.076	735.796	772.205	778.825	718.278	833.001	855.139	765.31	858.044	827.665	776.93	806.96	767.877	894.189	924.674	995.484
ATC1	256.606	258.16	352.899	341.077	324.603	263.643	293.758	306.33	289.844	352.025	338.534	295.564	365.375	476.95	412.869	252.799	386.491	320.22	293.154	505.026	525.697	242.433	312.589	319.519	262.931	299.872	348.396	344.054	275.561	375.726
ATE1	380.251	674.07	398.596	306.704	438.678	506.644	412.351	374.67	495.38	383.534	436.129	451.274	359.68	385.811	429.498	422.9	349.563	455.356	456.027	565.39	498.907	501.7	593.507	427.626	470.438	417.405	382.85	507.952	468.01	531.452
ATF1	1665.11	1330.57	1288.27	1066.63	1969.98	1224.42	1274.42	948.548	1605.4	1157.18	1412.25	1565.42	1917.02	1286.03	1751.98	1456.86	1110.8	1622.49	1436.4	1192.71	1280.13	1948.04	1689.7	1424.1	1455.69	1072.52	1151.88	1112.67	1987.37	1167.86
ATF2	435.138	479.361	283.504	327.822	557.563	483.629	331.694	299.635	568.79	283.061	378.702	321.948	555.196	320.138	576.233	371.558	266.496	555.264	404.533	338.313	554.37	878.752	679.817	455.57	365.102	257.863	239.267	421.827	532.848	399.868
ATH1	1051.28	1100	1220.35	1260.76	1244.72	1252.47	1035.96	958.75	1142.05	863.311	1525.74	1635.3	2163.09	1292.96	2412.38	1255.81	2024.32	1358.39	1385.29	1778.91	1317.24	1041.45	1275.26	1165.09	1272.3	1246.85	1453.16	1176.45	1263.32	1313.31
ATM1	3949.46	2701.11	3153.34	3355.11	12745.1	3026.35	2941.48	2939.64	3112.49	4384.88	3190	3724.59	5585.22	5271.65	4269.73	3583.61	2749.1	2435.3	2925.71	3063.4	2699.37	3795.98	3667.5	2361.51	2339.01	1902.17	2319	2083.35	3153.14	2711.6
ATP1	4356.33	3675.65	6121.03	5030.98	4809.53	4179.84	3114.89	5629.29	4726	5953.79	5420.22	7661.73	9068.48	8660.88	9682.53	8131.87	6258.1	3435.35	4946.63	6464.72	3771.43	4073.52	4954.14	5768.65	6479.15	5102.53	6709.48	4276.97	2559.23	3872.69
ATP10	432.533	424.597	539.205	522.542	519.043	517.233	503.427	505.525	705.214	494.408	488.927	422.328	626.401	497.688	676.857	501.449	452.309	639.851	517.346	487.131	589.271	834.824	775.678	530.473	489.544	293.194	403.474	418.277	690.352	582.525
ATP11	807.124	675.216	631.73	633.53	854.196	1868.77	747.618	736.643	893.762	742.72	782.971	786.22	762.52	786.736	846.754	742.491	643.131	633.303	768.416	581.05	4065.73	648.854	706.521	682.938	652.818	704.462	570.315	814.79	653.144	762.187
ATP12	863.654	603.416	891.902	693.432	927.018	591.299	703.313	715.787	816.501	1057.26	871.913	957.248	1097.47	920.728	835.108	850.247	756.11	661.525	822.104	972.631	989.147	500.607	968.035	1044.21	706.727	723.553	824.489	894.749	976.783	621.625
ATP14	1148.54	1375.49	1950.52	1266.49	1263.87	1836.77	1302.73	1349.24	1672.01	1828.88	1900.96	2182.87	2196.12	2252.36	2474.38	1451.18	1861.1	1319.24	1458.1	1770.26	1309.68	864.08	1003.12	1904.13	1781.47	1739.11	2113.3	1824.69	1009.86	1530.36
ATP15	3054.63	2194.89	3767.05	3579.98	2485.83	3338.61	3034.66	3737.93	2519.25	4116.97	7451.39	3841.44	5681.75	3391.29	5165.96	2707.65	3635.51	2838.5	3146.8	3441.58	6885.05	27172.5	2089.36	4094.57	3673.07	3840.42	3957.18	3401.98	1626.82	2580.22
ATP16	23895.5	731.528	1347.98	1048.9	852.63	1391.96	821.214	1214.17	939.638	1356.07	1307.9	1647.9	1692.12	1304.67	1869.7	878.418	1422.17	731.79	1166.51	1252.88	1069.6	447.617	731.226	1419.41	1308.86	1337.57	1485.78	1226.67	292.215	1192.66
ATP17	3174.84	2805.73	4045.22	3275.49	2758.97	3822.5	2941.53	3171.66	3371.28	3511.39	4409.59	4457.4	5097.46	4552.38	5781.73	3150	4048.67	2920.57	3410.53	3348.89	3093.13	2733.75	3181.45	4581.25	4150.58	4512.71	4611.54	3969.37	1861.13	2903.72
ATP18	3901.6	2333.74	4717.21	5851.88	2928.06	4560.66	3292.28	2621.59	3344.64	4682.11	5763.02	5781.05	6557.28	6704.41	8254.99	4169.57	4963.08	3473.44	4421.76	5020.98	3569.21	1544.44	2633.55	5137.26	5083.25	4669.53	4693.34	5067.58	1900.71	3125.46
ATP19	1855.59	1535.72	2302.54	2069.92	1437.94	1942.01	1554.59	1497.67	1446.51	2294.87	2344.59	2486.52	2468.33	2373.62	2944.46	1684.67	2105.26	1521.62	1875.77	2454.05	1554.38	836.106	1312.87	2290.38	2120.31	1958.43	2297.19	2152.03	1076.48	1702.22
ATP2	12785.7	9487.91	14896.2	13023	10877.8	12754.2	9336.64	9046.4	12725.6	19075.3	13626.3	18756.4	22103.7	23339.1	22126.3	13783	15924.4	9540.35	12262.1	15508.2	11337.4	9917.89	9872.51	15159	14854.1	15726.8	17809.8	14383.9	6097.51	10602.9
ATP20	1205.5	1041.73	1792.43	1649.74	1307.83	1749.94	1256.76	1031.02	1428.3	1659.93	1834.68	1970.23	2058.49	1682.79	2456.51	1382.94	1645.27	1325.46	1444.52	1724.34	1369.84	1017.42	1095.89	2059.89	1590.96	1695.38	1926.85	1767.87	797.75	1468
ATP3	2450.08	2451.28	4015.24	2421.87	2676.48	3178.47	2575.27	2872.17	2942.81	3548.22	3698.99	4920.9	4655.76	4641.57	4900.48	3028.14	3938.32	2212.13	2928.84	3622	2327.5	92398.3	2298.92	3682.62	3786.27	3454.81	4411.86	2750.5	1264.86	3028.38
ATP4	2323.86	2243.34	3809.44	2735.26	2318.58	3193.23	2391.55	2676.3	2753.24	3474.58	3620.68	4078.8	4118.41	3917	4491.04	2806.32	3762.5	2531.96	3117.19	3356.27	2781.68	1885.84	2232.7	4006.97	3629.68	4063.23	4208.63	3633.57	1319.66	2678.73
ATP5	2740.79	1963.48	3340.91	3496.39	1973.65	2940.89	2604.56	2668.86	2578.9	3328.51	3113.41	3887.2	3362.37	3894.42	3879.4	2604.82	3161.18	1972.42	2603.46	2654.26	2294.62	1437.68	1918.02	3410.1	3138.6	3417.44	3655.63	3427.56	926.376	2696.91
ATP6	181.321	157.727	2006.08	254.77	500.99	1291.67	395.382	238.106	215.749	127.094	142.381	105.67	185.34	151.556	223.922	161.025	89.4813	177.402	178.179	160.17	250.397	354.834	208.945	92.2866	133.945	55.6249	181.304	169.048	373.151	419.93
ATP7	2630.05	2336.48	3724.93	3302.85	2023.96	2683.4	2294.29	2502.52	2218.02	3185.28	3498.41	3832.94	3496.4	3310.06	3735.9	2644.44	3215.69	2218.65	2847.74	2840.03	2284.9	1263.86	1989.62	3575.42	3489.1	3561.26	3807.94	3513.52	1425.23	2438.82
ATR1	923.111	734.707	551.777	766.091	1570.43	1195.26	780.747	751.212	931.477	800.667	827.929	907.433	995.911	831.883	774.329	738.227	585.461	688.734	739.794	730.686	679.632	872.276	882.474	688.911	730.12	672.762	604.061	689.727	1581.24	779.842
ATS1	3788.63	4937.22	3760.1	4592.12	6121.04	3294.83	2573.43	1827.52	5802.11	1841.18	2373.05	2111.9	3521.08	1721.99	3448.68	2370.15	1212.03	4757.61	3480.47	2018.67	2297.33	5659.67	3054.63	2294.36	3274.6	1865.06	1546.4	1880.88	9022.43	2245.76
ATX1	1477.09	1487.54	1284.17	1353.65	1573.32	1688.82	1847.46	1052.82	1702.18	1379.89	2025.75	1490.09	2119.36	826.268	1604.65	1311.38	1299.11	2033.7	1826.15	1309.43	1527.74	2134.81	1529.73	1681.17	1576.56	1359.79	1165.8	1242.39	1576.07	1120.27
ATX2	449.213	364.963	264.619	366.223	657.224	527.025	464.143	395.93	546.504	318.478	423.334	374.836	433.218	356.71	568.467	352.129	301.036	506.976	405.096	347.722	504.738	726.641	643.429	441.625	390.056	293.798	216.274	327.735	544.352	398.406
AUA1	796.933	181.22	61.1738	102.782	186.739	259.084	118.958	258.915	202.711	88.0496	121.429	77.5445	164.692	76.8344	2511.84	77.406	126.632	2955.5	108.527	237.607	328.712	243.065	404.229	122.559	108.429	125.119	168.13	217.329	259.893	311.358
AUR1	890.497	844.507	1238.62	1005.19	773.309	849.22	837.907	1187.33	835.671	1139.92	1316.21	1178.64	1364.29	1281.79	1347.62	1287.14	1582.71	1238.06	1177.42	1641.76	1043.43	896.527	1186.74	1285.63	1063.24	1098.42	1141.06	1064.05	887.427	1232.44
AUS1	941.317	1065.71	927.26	1152.63	1110.74	687.361	865.403	669.041	1319.26	644.4	655.279	822.552	736.739	833.077	797.922	791.394	473.966	828.35	831.329	755.249	687.572	952.301	718.766	654.298	714.198	526.978	451.591	640.249	1556.41	905.546
AUT1	949.722	922.784	1126.5	1007.87	941.245	872.925	1130.77	1061.8	1215.3	966.306	1281.16	1267.93	1256.23	1056.45	1196.41	977.133	1177.21	1121.69	1217.24	1147.28	1197.56	972.115	1148.19	1333.38	1315.06	1363.43	1170.95	1238.72	820.541	1176.32
AUT10	392.784	403.11	286.941	387.268	530.103	572.656	372.241	466.781	502.192	448.946	410.859	407.529	361.251	380.89	522.025	409.922	362.761	455.452	416.784	754.437	454.776	569.267	645.362	445.068	445.855	360.247	402.735	336.618	499.373	572.962
AUT2	2131.93	1546.47	1648.25	1624.81	7380.22	1528.56	1839.79	1964.55	1546.57	2599.98	2014.78	2142.41	3071.01	2326.49	1609.3	1492.94	1725.15	1353.91	1596.42	1951.33	1615.34	1994.95	2419.47	1811.44	1646.27	1497.27	1626.98	1650.12	1794.05	1965.72
AUT4	1860.35	1599.03	1742.07	1608.12	2395.48	1818.93	1583.08	1184.19	2176.33	1317.39	1781.58	1651.69	2203.16	1179.23	1925.13	1815.32	1514.05	2310.24	1799.36	1371.25	1709.64	2392.3	2115.66	1374.3	1760.41	1529.79	1565.36	1473.27	1997.8	1467.54
AUT7	1932.93	1858.65	2186.17	1888.41	1530.63	2509.22	2693.11	1955.31	2060.18	2162.8	3444.95	2246.74	4049.77	1614	3528.34	2196.69	2711.95	2733.5	2464.15	3338.26	2262.92	1859.34	2102.28	2759.22	2529.47	2288.37	2576.84	1761.95	1954.46	1817.04
AVO1	564.569	493.795	574.341	440.097	563.173	546.96	1131.91	550.083	591.71	505.784	594.315	623.494	517.166	622.96	592.808	522.586	632.984	521.354	626.214	611.739	536.383	563.242	562.383	534.96	520.776	475.106	511.178	536.634	548.872	798.619
AVO2	450.511	526.212	641.918	520.397	465.253	430.333	506.964	461.421	472.46	470.027	580.434	631.735	506.359	685.682	492.422	697.751	642.976	639.28	667.058	666.223	648.022	408.227	756.296	604.363	739.643	586.747	719.507	523.849	370.401	722.542
AXL1	483.463	520.063	356.28	464.866	515.917	572.316	558.133	415.937	639.586	298.847	343.641	379.367	495.017	354.137	570.87	381.743	319.191	542.513	520.672	433.713	2906.9	687.816	648.539	417.405	390.767	314.286	321.565	497.005	646.199	541.555
AXL2	396.236	297.543	406.393	340.366	367.157	393.556	361.322	370.024	352.194	424.909	319.483	365.13	345.303	349.089	300.029	302.805	294.063	193.208	273.541	416.505	383.53	231.647	393.589	321.307	273.233	221.274	281.886	303.793	439.054	384.831
AYR1	568.739	226.527	565.052	438.882	178.931	399.679	338.119	453.417	367.846	468.122	527.827	686.938	288.915	548.941	399.255	428.465	1435.99	300.849	392.256	331.13	1571.75	425.121	375.432	1224.89	459.32	555.055	451.122	631.928	166.023	12903.7
AYT1	641.757	637.217	514.243	597.006	848.924	357.884	634.17	397.548	335.994	560.802	495.451	298.48	923.554	253.815	820.001	408.487	459.909	476.808	460.496	975.755	322.553	513.134	1424.59	308.453	231.862	423.515	246.365	512.846	661.755	564.279
AZF1	1085.84	939.208	841.624	795.639	3420.9	961.736	1164.35	1033.78	864.455	1577.03	995.629	1074.84	1504.35	1053.53	957.733	873.678	840.433	753.831	881.277	1071.92	746.624	1173.67	1279.99	718.852	692.378	642.584	720.243	817.504	1120.42	1146.07
AZR1	593.073	553.402	351.301	416.163	695.178	971.675	532.143	268.765	687.91	326.537	571.566	421.817	932.345	575.704	604.857	528.34	304.42	745.069	567.577	229.889	633.472	948.98	810.061	554.83	638.714	264.401	268.581	421.152	868.634	502.741
BAG7	187.705	303.467	488.347	257.689	1002.06	493.044	382.862	460.069	247.585	549.574	431.058	167.183	958.948	303.844	595.513	303.355	575.923	353.138	506.381	468.899	1659.64	256.843	650.921	397.832	225.079	149.756	284.528	74.4045	334.241	312.879
BAP2	476.202	438.514	678.716	1222.53	861.519	504.729	507.981	751.613	993.085	337.977	491.146	1891.62	1025.22	1703.72	770.883	1054.07	811.793	463.812	390.841	500.131	575.736	515.291	591.716	438.667	364.846	434.62	290.684	379.175	1812.6	935.23
BAP3	345.526	318.426	353.159	557.25	728.531	406.825	835.61	482.398	590.941	567.45	533.314	616.874	539.429	592.057	422.783	308.817	476.843	494.812	1093.84	343.412	760.349	365.128	350.575	274.057	226.401	154.953	186.191	270.021	937.35	456.73
BAR1	699.84	163.631	93.6527	107.309	1211.96	226.415	389.477	115.75	214.076	43.8772	529.889	133.217	234.754	69.4924	1228	66.5488	69.7472	1206.89	151.657	251.687	328.665	270.15	159.443	581.868	36.2031	50.7595	106.109	132.806	137.129	185.5
BAS1	481.912	535.666	544.695	535.907	717.784	554.592	502.271	469.845	492.979	520.067	519.716	544.112	668.392	519.38	630.654	476.95	487.933	539.111	514.564	769.614	595.588	473.041	537.695	431.077	511.926	345.357	504.363	443.989	816.151	603.991
BAT1	2560.51	2519.82	2528.85	9279.67	10863.3	9993.27	3820.84	6096.77	2781.71	4889.5	2918.16	2915.76	2044.67	3108.54	1738.18	4368.1	2388.14	3612.84	2931.43	2800.36	2231.23	1557.67	2867.3	2433.14	3189.51	2199.79	2410.93	2613.7	6988.55	2328.04
BAT2	686.341	706.308	724.978	895.01	765.915	847.047	658.018	740.596	775.787	708.58	797.642	876.944	681.652	939.754	782.957	763.672	799.013	649.705	713.588	622.792	809.605	663.736	728.07	748.172	770.216	638.521	638.035	661.567	798.745	820.994
BBC1	707.182	783.139	651.544	728.165	862.519	695.908	641.413	694.887	911.413	899.529	688.232	644.316	974.298	657.843	796.193	710.796	578.647	727.688	804.595	698.598	777.412	1006.68	828.803	629.721	716.983	432.711	517.63	510.942	783.563	613.812
BBP1	380.309	428.581	271.537	462.04	529.05	473.988	433.533	486.564	475.392	384.757	360.555	332.046	368.744	335.844	432.449	341.427	259.633	465.553	386.519	413.507	448.336	657.364	526.421	311.996	329.168	242.125	232.254	398.108	479.077	425.237
BCK1	568.449	557.748	535.413	590.718	468.85	505.728	568.281	543.356	542.206	462.731	563.886	572.667	503.491	445.357	584.27	492.141	509.253	575.003	637.124	647.304	595.306	496.689	486.835	515.915	513.65	481.986	527.49	519.464	494.565	685.499
BCK2	1051.96	864.085	903.336	926.557	859.486	857.228	816.081	638.28	913.244	758.438	854.17	897.356	937.872	812.069	1013.03	789.795	854.872	922.316	991.743	868.49	894.817	944.006	894.753	921.287	915.732	803.627	774.136	851.422	1058.09	1118.97
BCP1	864.567	927.028	991.875	886.836	1165.94	2425.54	786.49	1088.73	1162.39	1116.85	1292.21	1387.76	1284.48	1465.51	1134.16	1158.69	1026.89	1014.54	1269.76	1051.69	1115.51	1015.87	2050.63	1128.34	1098.1	1045.52	1063.18	1159.88	1147.74	1065.13
BCS1	352.089	361.601	443.025	321.082	404.065	423.03	318.386	396.637	453.013	601.712	305.728	310.14	315.761	334.129	478.678	354.466	333.259	381.286	340.409	425.142	439.553	531.65	882.831	359.605	340.222	326.975	329.444	332.893	331.765	414.346
BCY1	1260.12	1393.36	1726.44	1330.03	1144.69	1523.78	1309.26	1219.77	1507.52	1291.66	1734.87	1735.53	1760	1410.09	1771.15	1507.12	1450.19	1570.53	1382.85	1560.46	1459.67	1189.99	1453.69	1590.85	1661.04	1428.13	1461.46	1294.68	1288.4	1491.26
BDF1	2404.71	2249.97	2647.89	2336.57	2442.83	3186.23	2784.71	2652.45	2947.58	2158.62	2812.73	3287.76	4134.25	2325.68	2876.84	2571.23	2147.2	1981.18	2231.21	3318.72	2071.08	2446.48	2666.11	2385.97	2276.06	2097.39	2392.26	2004.84	2737.88	2067.3
BDF2	3670.59	1632.22	3967.14	3105.63	1646.24	1970.54	2988.33	2664.17	1681.53	3432.6	5771.06	3589.54	7300.34	2930.88	4495.89	3708.72	4586.43	4847.4	3277.67	5393.12	3623.5	1470.69	2852.84	3818.49	3925.88	4138.19	4090.93	3383.1	2709.31	2569.89
BDH1	1462.4	2054.19	2904.81	2546.13	1549.73	1512.95	1733.18	2604.11	1749.37	1788.02	2062.09	2621.39	3959.06	3108.8	4108.91	2373.23	3630.36	2715.5	2891.96	3682.8	2345.62	1882.94	1962.97	3079.23	3188.72	2072.88	3336.13	1439.68	3250.73	2517.34
BDP1	468.7	358.488	590.002	560.057	348.045	552.157	418.428	665.477	410.733	835.798	685.643	624.156	643.169	560.427	575.188	518.758	690.928	551.446	606.862	830.872	532.27	429.123	549.989	610.301	522.844	529.582	580.662	523.136	518.358	606.178
BEM1	527.504	419.356	457.591	453.056	466.724	559.876	487.786	708.589	497.67	519.132	673.779	669.778	624.771	753.24	568.927	455.904	542.753	560.006	557.019	853.704	513.217	421.122	527.85	560.006	624.408	701.827	630.53	671.133	516.593	775.361
BEM2	1227.35	921.532	1283.94	1322.21	785.632	1022.79	1034.87	1225.66	1099.81	1251.59	1563.7	1621.56	1392.27	1385.3	1433.37	1302.15	1297.77	1106.05	1151.76	1378.47	1063.71	773.877	1195.76	1269.69	1337.52	1172.26	1369.76	1221.18	1030.08	1524.83
BEM3	816.184	778.837	652.753	546.179	870.268	860.867	775.953	944.837	1012.97	565.28	1106.05	797.994	997.976	528.449	979.737	737.381	669.843	881.678	796.522	658.619	914.451	1297.34	1083.32	770.404	844.972	697.848	633.086	742.317	843.495	726.632
BEM4	251.73	191.836	274.849	261.903	162.474	275.179	274.309	363.74	308.398	310.554	302.337	255.19	163.703	257.097	235.806	247.833	260.448	208.264	298.272	193.356	212.633	215.496	260.333	209.8	226.954	180.189	162.747	211.287	209.214	208.769
BET1	569.5	557.212	444.52	648.283	524.266	615.869	572.823	584.467	639.274	484.968	653.664	644.145	597.16	500.634	654.339	411.538	557.729	630.924	631.176	757.908	683.879	681.641	2671.95	570.862	638.441	563.972	474.043	573.097	582.128	575.944
BET2	502.702	531.207	544.675	557.622	565.002	513.035	488.851	636.387	754.742	604.721	676.292	692.529	660.576	721.79	507.029	674.786	506.075	503.832	553.714	532.96	560.056	284.432	581.43	672	538.351	634.883	544.537	528.335	485.684	622.765
BET3	1329.51	1221.84	1341.82	1559.16	889.209	1224.94	1428.74	1492.49	1473.54	1568.3	2025.78	1586.06	1489.95	1629.29	1626.69	1628.48	1551.83	1838.15	1537.36	1327.59	1477.47	1060.53	1178.9	1851.85	1494.36	1535.78	1526.32	1336.98	1219.02	1390.29
BET4	437.221	426.034	553.924	542.861	361.403	492.78	516.669	2554.23	474.843	600.097	770.55	696.271	857.992	560.895	578.674	482.826	630.504	738.102	543.863	659.618	533.235	372.376	415.72	657.631	546.097	630.845	568.456	599.881	435.946	602.52
BET5	452.224	525.129	557.817	651.124	479.954	842.953	494.732	486.821	542.852	568.547	662.045	536.911	500.109	538.349	755.844	486.449	570.708	667.781	653.556	629.534	645.478	532.811	522.521	569.294	590.344	515.226	458.9	582.816	507.63	586.614
BFA1	371.481	396.806	316.715	344.916	474.742	405.697	278.913	302.78	425.83	332.429	401.747	369.438	452.452	360.528	356.952	265.663	376.682	449.642	512.515	354.341	351.592	300.057	393.981	400.366	273.534	250.592	293.862	329.655	555.172	400.539
BFR1	717.89	604.015	570.731	757.295	579.739	736.53	818.143	939.513	719.611	1133.67	958.889	796.872	678.427	760.396	587.838	824.368	754.899	863.022	828.791	696.217	697.836	664.233	660.104	1151.89	691.444	849.5	569.975	775.42	537.871	595.581
BFR2	507.713	416.511	567.016	597.046	496.313	615.775	583.451	704.408	573.821	704.739	820.312	708.957	692.629	786.449	803.624	560.548	710.33	556.377	661.031	701.726	565.497	331.579	490.84	718.188	558.504	659.523	590.107	686.624	539.955	789.821
BGL2	6962.12	3728.38	5361.72	6813.35	4135.09	3811.97	2991.45	3500.75	3587.42	3623.61	4214.2	5791.15	4899.62	6039.76	6254.83	4870.07	5556.81	4966.63	3911.54	6405.55	3738.41	3238.62	4259.14	4954.32	5554.52	4948.23	6052.19	4267.98	6108.63	5520.59
BI2	464.607	363.555	621.543	404.517	5813.06	393.982	315.811	776.53	450.827	337.411	456.558	472.863	745.152	930.836	1421.96	7575.53	367.297	250.958	752.061	536.5	460.086	590.655	225.439	328.08	493.553	168.016	312.464	469.883	630.954	536.092
BI3	263.415	274.77	262.456	316.17	476.082	329.517	253.326	278.047	491.243	397.138	314.491	239.975	486.434	292.73	396.22	615.814	200.004	243.327	240.225	387.707	524.135	590.351	404.148	317.663	355.958	182.422	227.336	265.42	587.818	401.825
BI4	284.975	212.093	424.539	310.163	184.518	228.469	239.744	180.624	179.537	247.225	1224.82	48.0515	318.014	228.635	189.67	159.944	1465.79	59.1127	489.828	246.277	468.417	339.722	478.916	42.2349	357.571	47.7067	242.695	268.305	116.688	247.204
BIG1	584.893	457.501	513.169	373.991	656.309	719.249	599.59	633.541	596.357	529.486	731.744	667.802	697.682	620.674	835.184	766.688	657.153	758.922	655.657	674.602	764.769	671.239	620.071	614.592	652.577	728.589	546.456	495.804	665.751	644.803
BIK1	423.107	643.773	360.635	380.178	667.448	977.228	436.905	389.149	462.795	497.583	366.931	389.877	479.2	356.42	460.227	344.005	344.403	449.124	427.251	432.787	402.94	416.608	382.217	344.309	449.766	310.221	297.362	410.599	499.656	470.763
BIM1	1919.91	1305.77	1911.31	1452.32	2874.92	1740.83	2094.18	1838.21	1762.25	3088.24	1555.03	2060.17	3192.46	3658.54	1634.24	1705.19	850.152	1252.55	1155.46	1068.53	1161.59	1822.45	1782.66	1000.98	1728.16	817.869	1281.21	922.187	1580.46	783.818
BIO2	2584.68	2267	3245.99	3151.72	1972.96	2793.27	2583.09	2609.3	2508.94	2881.09	3612.71	3110.28	1181.84	3393.52	2086.16	2705.51	2253.65	1970.08	2825.41	2076.18	2525.58	1440.35	1534.68	2750.91	2651.16	3304.63	3167.57	3755.18	1603.93	2707.66
BIO3	3644.44	2981.19	5277.18	4207.2	1614.27	3133.02	3516.78	4285.27	3779.3	3363.61	5681.89	5772.41	2119.93	5757.15	2762.98	4445.24	3603.09	2798.34	3985.36	3543.81	3461.81	1375.38	1839.1	3005.99	3879.7	4066.28	4351.63	5991.64	1662.48	3864.78
BIO4	2038.05	1488.35	2713.02	3278.84	1282.28	1785.85	2158.2	1870.36	3101.91	1912.7	3323.91	4099.65	1499.12	3523.19	1625.43	2634.6	1618.78	1781.6	2064.37	1331.5	1730.3	1329.09	1245.34	1751.08	2193.65	2228.69	2009.09	3194.45	1459.96	2138.06
BIO5	1354.67	1480.92	1767.76	1643.33	1073.55	1379.14	1535.96	2479.24	1946.98	1173.79	2859.67	1941.71	1565.93	1856.07	1482.74	1735.03	1551.6	1433.04	1526.27	1411.51	1544.47	1540.21	1410.41	1204.06	1673.86	1398.39	1893.58	2065.91	1124.24	1329.3
BIR1	599.225	334.726	546.013	579.388	363.345	431.515	350.472	554.031	497.947	492.353	546.842	520.367	481.108	554.881	560.844	559.281	677.239	537.123	578.386	504.3	1560.86	294.549	429.238	851.072	471.828	620.321	597.265	610.63	418.565	659.988
BIT1	569.149	515.17	431.746	444.071	758.43	590.303	598.139	452.908	708.287	652.229	724.449	581.865	1035.23	584.492	741.807	589.623	597.511	791.023	624.885	589.439	730.196	941.022	712.205	792.276	651.311	479.651	484.714	470.072	860.651	517.96
BLM3	1306.81	1110.42	1233.2	790.527	1276.7	974.013	932.701	886.232	1410.82	1071.92	1222.64	1496.8	1360.16	1279.2	1386.4	1459.57	1179.62	1215.85	1149.74	1173.05	1261.55	1413.07	1418.12	1270.61	1131.29	936.953	1061.64	888.916	1492.92	1103.21
BMH1	4398.34	3245.02	5288.59	4593.41	4330.56	4682.26	4665.28	5302.2	4484.88	5129.83	8054.69	6811.96	7416.73	5665.89	6076.7	5086.41	5728.21	5225.01	4715.85	5890.96	4506.09	2969.61	4515.44	5805.65	5394.59	6064.73	4788.59	5057.15	4068.28	3780.24
BMH2	2083.26	1854.61	2573.72	2517.56	1444.39	1495.2	2154.75	1751.7	1999.64	2235.01	2521.54	2994.78	2291.29	2384.18	2607.29	2279.61	2756.72	2453.64	2361.64	3046.66	2120.77	1244.56	2470.88	2484.02	3110.06	2856.04	3136.83	2446.61	1393.71	2426.69
BMS1	1400.95	881.238	1221.8	863.568	1274.29	1202.46	1243.6	2110.46	1359.29	1561.54	2230.73	2088.76	1415.78	2020.91	1136.92	1607.63	1273.3	904.32	1217.82	1097.44	1189.67	689.407	1329.82	1185.41	1136.81	1023.51	1078.78	1056.74	943.175	1079.7
BNA1	611.088	437.948	544.848	812.149	943.798	407.075	675.192	334.595	629.037	354.489	416.296	639.387	296.549	626.116	419.117	533.833	285.302	242.245	362.225	359.024	455.439	222.405	299.271	282.352	261.385	279.413	362.089	434.991	3786.85	895.117
BNA2	715.581	412.876	344.63	427.939	813.224	511.952	375.577	596.843	484.631	356.59	376.716	640.372	358.207	959.244	444.854	734.567	428.092	346.076	595.026	381.948	491.581	296.473	367.851	348.902	324.442	223.704	295.948	279.695	621.77	793.882
BNA3	1555.8	1256.1	1535.6	1596.68	1310.84	1126.22	1612.98	1437.2	1290.52	1852.52	3810.87	1445.56	4694.39	1197.05	2552.74	1813.07	2468.45	2398.99	2747.57	2745.89	2768.18	1375.08	1490	2077.78	2038.04	1888.43	2210.41	1278.63	2751.5	1305.61
BNA4	1149.73	1120.51	724.289	1084.06	1237.96	1125.79	994.346	1940.43	1262.04	787.145	936.586	931.273	1059.06	909.487	1284.76	6966.32	1031.01	1149.4	980.162	1103.19	1037.32	1584.19	1204.6	915.61	1039.56	809.144	761.07	952.676	1502.86	929.685
BNA5	927.872	535.186	651.966	800.4	520.354	566.12	612.144	663.351	830.184	624.707	768.04	948.576	439.486	1171.86	544.705	725.865	624.776	646.229	776.651	546.093	1034.97	552.09	2147.92	708.505	767.063	710.976	642.341	827.564	808.937	1076.61
BNA6	855.424	556.34	493.713	911.498	703.514	848.62	740.827	661.131	690.405	917.813	524.208	754.111	375.723	935.651	628.522	640.658	405.962	637.922	544.041	485.612	506.482	704.14	2459.03	612.682	590.772	498.943	458.043	566.42	1235.47	1004.24
BNI1	1103.51	846.676	1130.47	1003.45	998.88	776.329	909.803	1087.07	730.996	1029.1	1077.3	1098.76	1004.71	884.11	1096.25	999.69	1255.86	1071.35	1049.03	1441.43	933.643	605.662	923.376	1021.02	1113.76	879.342	1167.13	964.91	918.06	1305.99
BNI4	436.179	365.802	326.284	287.341	488.917	374.642	423.07	988.647	340.301	549.628	458.935	395.671	473.941	363.525	388.548	345.058	449.944	386.931	462.767	588.21	406.373	315.265	376.378	425.18	636.997	5401.08	371.907	440.143	479.862	416.783
BNI5	407.492	358.846	413.828	481.173	398.858	415.489	397.458	462.44	332.881	606.702	584.512	389.838	464.482	414.358	359.943	386.254	377.314	506.434	496.532	520.82	377.59	293.832	402.806	484.827	437.535	448.167	414.687	565.846	473.607	396.661
BNR1	602.11	627.764	386.572	577.742	566.809	560.17	620.335	456.552	614.635	836.964	575.428	522.08	538.795	529.189	405.628	494.304	494.24	540.249	480.964	659.412	566.614	448.308	523.574	561.374	504.147	440.433	474.28	611.79	594.576	530.412
BNS1	137.559	169.436	188.354	39.2181	135.449	503.26	94.6866	135.636	141.681	108.447	168.013	126.844	140.206	137.253	483.747	43.8642	104.076	128.665	132.582	153.395	184.27	1237.25	229.511	155.956	86.3379	11.6643	167.775	137.249	181.872	187.075
BOI1	540.082	482.171	395.242	448.207	602.331	549.598	473.694	416.821	618.032	373.317	557.492	398.347	569.833	354.272	662.726	444.717	386.3	482.645	421.512	522.93	532.52	816.805	644.989	443.682	397.067	323.654	351.485	417.062	642.048	546.252
BOI2	302.045	401.937	637.5	362.949	395.071	319.423	225.008	1597.96	319.635	454.41	1009.76	532.723	577.15	569.436	507.617	424.678	2059.65	715.216	443.256	731.021	438.707	131.254	447.686	417.531	456.188	379.497	593.957	345.331	355.748	691.115
BOP1	2361.12	1597.93	2549.58	1912.92	2043.61	1749.65	2002.75	3509.75	2671.56	2336.55	4549.1	3890.11	3094.75	3351.64	2988.13	3009.18	3624.88	2897.37	2772.99	2571.79	2447.99	1252.36	2249.36	2400.19	2184.5	2157.44	2160.98	2059.39	2701.01	2042.97
BOP2	722.806	431.367	162.504	302.274	218.396	342.536	282.523	272.9	391.61	235.321	222.115	203.019	347.117	331.185	317.023	218.919	145.929	2353.04	275.075	313.641	1179.58	307.685	304.412	184.772	208.882	141.267	155.603	287.544	380.971	363.07
BOP3	1241.18	341.36	479.868	341.66	181.647	261.718	348.026	810.336	300.154	321.829	395.868	370.527	484.83	418.11	387.456	359.87	1322.6	411.603	349.771	634.562	348.819	151.409	343.505	435.478	386.865	439.086	469.055	477.633	392.381	558.18
BOS1	785.479	555.29	841.517	913.998	529.33	776.905	584.501	817.808	633.129	952.599	900.239	891.024	570.515	1027.48	831.101	824.408	955.142	2111.56	868.713	853.138	1018.13	382.195	1496.72	1001.37	861.3	926.563	777.609	872.312	531.726	4703.92
BPH1	832.808	612.973	532.73	576.447	718.394	752.49	741.29	483.736	812.875	730.712	647.265	768.178	661.349	644.822	730.691	650.892	543.755	690.791	577.091	549.542	659.417	774.273	708.8	599.632	609.212	573.831	542.421	673.133	738.974	795.441
BPL1	1086.68	1110.97	1121.25	1084.19	2005.17	837.118	981.556	930.038	1088.31	871.524	1020.88	1329.04	843.772	1065.54	897.941	1019.62	866.606	992.063	1241.21	1032.79	1019.37	738.818	788.481	920.541	1338.83	984.652	1037.55	1101.15	852.277	1289.84
BPT1	2899.84	2907.64	2619.14	3158.66	3791.05	2363.03	2288.27	1750.26	3983.42	1928.93	2330.23	2327.4	2297.15	1951.68	2674.68	2342.54	1449.14	3073.75	2644.47	2368.69	1993.64	2993.78	2174.3	2200.45	2443.21	1962.98	1616.07	1775.65	5726.34	2271.06
BRE1	665.766	599.262	727.625	637.973	556.226	705.53	644.626	678.378	713.048	711.915	910.501	805.505	915.275	687.563	894.639	714.391	803.581	793.772	775.35	1028.94	818.016	551.127	673.986	669.332	741.902	652.025	721.556	770.652	943.858	746.071
BRE2	749.886	871.201	683.868	746.097	981.065	900.421	773.381	614.12	1094.55	557.756	676.842	610.852	819.177	534.422	887.88	707.853	581.931	828.847	815.692	740.022	710.009	1108.03	864.223	685.148	675.093	606.914	500.345	671.212	1180.65	728.438
BRE4	874.265	791.635	1139.94	916.315	840.471	1255.34	847.39	1198.42	914.229	1279.01	1264.3	1209.03	838.936	1073	940.985	962.127	1080.01	844.523	1194.96	1304.05	1029.09	447.637	1151.27	967.146	910.542	1015.29	914.845	918.035	780.916	1066.81
BRE5	563.123	385.978	671.032	572.018	516.375	489.233	568.279	496.608	456.62	721.185	779.666	744.862	676.325	695.856	599.36	604.83	787.081	578.788	679.487	837.19	584.223	387.533	562.188	633.2	634.271	558.216	549.057	550.526	941.313	544.555
BRF1	914.267	655.126	766.172	824.041	802.353	669.237	654.255	656.433	750.277	721.927	889.486	861.384	867.509	680.039	819.035	663.969	791.757	927.034	812.885	914.985	861.326	737.457	701.967	782.983	841.61	735.18	750.81	812.738	596.919	810.755
BRN1	293.037	265.23	195.573	161.271	267.243	271.002	339.221	3263.19	307.068	186.694	193.487	138.615	196.063	165.795	389.103	152.74	142.136	202.439	177.007	206.468	371.525	382.103	411.205	283.866	204.806	108.188	147.985	194.354	336.453	313.16
BRO1	723.719	481.004	665.676	713.308	472.58	538.299	588.613	640.307	702.687	703.579	687.668	867.596	604.054	758.043	718.771	658.114	2135.72	557.18	1286.63	670.284	635.836	403.249	649.803	731.17	716.306	698.821	642.334	590.153	606.295	829.58
BRR1	728.917	772.623	625.508	760.628	1369.96	822.748	748.06	720.739	866.994	1094.97	875.751	815.878	901.988	585.957	950.859	688.696	711.864	924.544	748.93	917.5	737.612	1444.07	777.445	779.509	815.543	720.629	642.076	828.665	834.976	706.835
BRR2	647.868	695.519	777.422	631.08	529.669	592.994	556.182	572.412	656.894	673.667	792.327	993.638	690.551	797.725	638.634	688.354	688.713	638.74	693.725	757.031	642.943	467.067	593.065	576.059	853.038	600.366	681.497	745.133	689.056	934.839
BRR6	469.204	401.382	480.935	520.516	584.515	557.99	452.093	473.55	572.322	487.779	521.218	436.486	546.59	465.715	726.265	407.032	504.651	654.502	598.879	742.941	575.608	613.205	489.794	540.513	507.302	428.788	431.924	446.554	727.298	563.328
BRX1	844.484	861.331	723.399	750.138	1011.66	1070.66	1061.16	1536.36	1092.18	821.197	1001.95	909.227	1014.57	889.356	1100.5	867.254	727.371	891.406	863.443	992.259	816.647	1265.78	1007.72	858.143	874.318	707.402	675.605	817.489	988.235	710.682
BSD2	1440.93	1280.58	1530.7	1595.03	1393.9	1579.14	1476.12	1742.63	1096.78	1935.28	2241.69	1748.21	2587.49	1718.67	2112.82	1944.74	1997.26	2010.86	1770.7	2766.84	1745.8	810.318	1752.92	1998.7	1841.62	1679.93	1421.58	1465.93	2020.95	1489.97
BST1	357.185	401.915	246.736	272.103	2333.55	392.178	189.997	370.172	354.308	215.159	271.956	289.046	333.028	267.38	390.604	272.744	1215.97	311.707	287.671	421.705	380.037	353.808	346.61	270.131	236.994	240.668	294.633	250.41	328.686	460.509
BTN2	1922.74	1697.74	2414.78	1280.4	1620.89	2267.64	1985.26	1805.79	1006.35	2243.07	3197.44	1307.5	2963.96	897.471	2102.38	4493.82	3171.41	4435.07	1780.28	3081.66	1504.17	1591.9	1880.9	1919.12	2204.66	2522.08	2360.22	3189.6	4157.4	1356.67
BTS1	241.631	309.103	217.414	209.627	253.253	259.189	354.704	429.725	329.525	246.537	281.752	299.516	325.374	291.976	834.875	402.66	242.171	298.586	286.718	289.931	321.352	258.963	328.708	262.797	281.023	261.574	242.11	298.199	340.362	313.178
BTT1	438.917	561.2	290.584	384.229	830.239	542.196	452.078	309.666	432.194	347.294	453.984	312.978	647.678	258.57	653.755	281.224	281.912	601.709	458.536	394.413	556.698	910.692	741.776	402.352	740.575	288.921	256.456	335.017	528.622	505.633
BUB1	403.348	496.613	282.543	546.375	359.351	1248.83	465.595	380.521	476.992	324.5	356.224	390.004	416.715	369.849	431.11	370.267	394.894	570.376	491.25	445.346	365.396	426.627	416.171	327.125	336.387	259.391	239.307	407.1	519.643	436.379
BUB2	385.797	531.97	272.274	343.017	445.947	523.597	437.25	394.408	552.01	346.298	457.353	456.639	450.613	354.075	450.789	339.543	272.509	407.892	481.73	351.801	382.784	637.867	513.538	353.643	384.271	290.211	251.129	398.469	522.947	416.175
BUB3	622.707	690.582	424.183	1320.15	717.918	603.786	618.121	484.64	735.626	411.901	560.732	490.51	716.146	314.192	607.532	500.259	402.432	716.141	631.09	497.078	620.068	902.149	712.37	500.625	652.792	424.265	346.9	543.305	719.7	648.224
BUD13	309.343	295.075	395.754	353.47	268.834	317.188	403.842	436.461	319.94	442.768	428.044	457.487	307.214	379.792	396.762	322.524	457.921	343.361	404.533	508.527	309.563	344.176	382.392	426.032	465.148	380.849	400.322	312.112	354.618	463.7
BUD14	911.326	581.517	664.727	657.161	1034.13	684.042	686.958	776.361	771.117	720.456	822.881	741.253	584.01	748.185	718.827	628.912	664.187	579.973	626.288	668.154	653.346	669.113	812.741	691.565	580.265	537.363	650.225	529.018	731.312	738.374
BUD16	3176.92	1190.29	1820.8	1365.36	4569.57	1604.33	1607.82	1432.95	1681.74	2693.69	2182.05	2380.95	3795.88	2806.05	2242.89	2105.27	1707.26	1575.86	1491.31	2059.89	1945.35	1594.41	2039.09	2020.59	2036.26	1471.65	1891.09	1464.37	2869.23	1157.77
BUD17	326.71	357.374	307.845	333.607	404.705	461.213	318.473	405.116	345.529	460.541	336.51	398.398	296.793	426.758	329.023	295.74	318.052	358.34	451.016	387.924	666.473	333.491	471.715	383.984	272.065	247.122	286.473	399.516	409.028	444.917
BUD19	578.285	429.518	528.556	497.425	791.372	515.87	641.068	370.023	704.109	536.89	574.993	550.82	891.096	383.398	769.011	1007.09	528.717	703.776	528.192	584.692	824.749	840.39	719.83	617.518	602.069	384.838	539.13	518.946	875.058	449.282
BUD2	306.349	418.146	352.225	373.976	311.804	412.465	335.959	390.563	474.612	376.12	355.637	341.854	352.188	284.345	388.007	331.222	303.969	433.313	394.577	582.802	368.107	418.532	355.293	307.995	346.6	239.317	294.715	364.668	406.809	456.968
BUD20	1275.71	1175.94	1229.17	1481.4	1327.84	1192.25	1324.91	1126.6	1276.91	1586.78	1858.77	1694.62	1615.93	1773.15	1498.56	1489.47	1559.26	1379.31	1402.65	1658.58	1345.1	917.824	1233.87	1592.44	1360.64	1283.5	1302.14	1323.75	1439.94	1075.48
BUD21	331.946	466.134	380.133	574.439	495.956	397.37	339.14	362.134	384.403	399.416	368.864	461.512	279.676	380.935	420.439	443.942	503.878	643.958	483.562	641.942	385.53	300.599	361.41	572.658	566.682	446.933	537.209	369.533	366.52	399.249
BUD22	3118.59	159.188	252.884	287.5	212.982	367.742	261.787	227.507	207.465	321.934	313.233	421.968	136.603	314.044	241.863	129.016	406.233	289.362	716.444	239.089	344.699	103.805	533.884	355.8	263.278	324.659	427.525	376.857	72.8665	286.67
BUD23	825.483	855.145	759.538	718.459	1323.5	1299.05	820.832	1129	782.841	1222.31	965.276	1000.65	696.817	945.429	772.347	884.666	949.221	790.706	904.436	910.369	712.328	554.017	852.685	893.371	904.549	692.141	816.144	719.362	792.779	888.22
BUD25	441.123	54.671	279.96	66.4262	521.534	125.929	143.824	196.2	147.154	226.001	183.679	241.437	199.012	275.713	181.007	138.175	203.139	103.32	65.4544	174.985	930.183	125.89	227.163	104.944	109.526	60.2276	114.304	59.2886	211.125	1328.53
BUD26	194.496	237.623	262.932	175.268	355.257	292.133	208.212	210.714	250.529	98.2181	201.603	133.683	386.978	166.207	388.739	183.848	113.118	314.483	202.105	237.241	167.715	380.245	292.385	212.304	207.429	113.204	148.369	120.315	326.328	313.075
BUD27	512.762	662.266	428.721	970.634	689.059	602.15	524.785	668.541	499.674	581.342	523.182	661.952	460.026	508.554	503.134	466.202	451.674	602.999	596.105	583.312	505.637	429.149	461.83	491.174	516.71	399.121	400.519	419.465	595.73	663.118
BUD28	409.011	361.699	282.184	262.635	680.902	442.614	385.01	282.35	497.331	249.804	298.436	301.087	447.83	255.001	453.812	307.042	321.024	555.795	414.662	209.269	525.388	680.047	547.057	373.963	368.936	202.818	209.63	257.799	525.577	447.798
BUD3	477.326	314.305	408.715	385.485	470.996	549.335	588.772	385.739	374.419	542.787	464.624	449.396	440.099	409.597	569.962	347.486	435.094	389.236	391.776	567.916	489.226	377.627	393.21	378.067	419.361	303.04	349.621	299.495	513.992	519.422
BUD30	540.876	474.306	344.159	243.234	708.285	603.726	435.326	388.091	724.697	333.269	491.198	363.481	649.482	250.773	564.194	399.225	327.387	541	451.301	368.127	594.27	1030.11	740.183	495.062	376.068	267.11	298.98	329.04	634.028	476.506
BUD31	565.166	546.067	458.478	547.411	820.755	558.537	555.188	437.033	540.243	566.902	548.58	557.638	670.514	488.528	524.646	502.493	422.07	463.919	423.05	490.997	569.515	1827.96	1027.83	451.353	482.945	343.558	388.607	404.481	707.255	498.228
BUD32	358.02	475.453	413.29	377.241	374.998	496.626	404.468	472.96	564.701	401.459	470.465	1092.49	326.749	534.197	477.505	438.077	427.879	417.958	443.457	477.161	487.42	501.861	480.534	479.265	393.652	470.841	379.536	494.399	457.917	558.03
BUD4	332.44	246.801	199.279	306.567	370.131	262.428	244.508	321.397	347.045	352.728	270.586	226.288	180.954	269.315	261.836	246.961	214.978	238.995	282.827	233.658	326.461	320.566	410.212	429.422	188.714	178.327	212.066	258.97	300.545	493.273
BUD5	232.768	307.812	191.84	125.63	328.911	290.373	251.226	159.91	293.947	185.351	187.568	314.489	255.341	200.42	262.621	194.714	165.041	287.851	177.693	250.565	269.956	360.581	247.953	158.71	149.397	142.308	140.893	230.445	376.48	374.153
BUD6	971.574	1039.88	950.411	1192.49	1237.98	865.271	1025.52	736.593	1204.48	829.01	868.194	740.696	895.298	815.826	967.044	824.761	565.277	1177.89	981.667	787.04	793.614	1320.75	975.228	849.69	909.205	609.732	623.986	743.61	1707.6	811.965
BUD7	783.187	661.493	601.433	664.86	756.798	689.129	631.557	611.842	793.161	684.145	730.566	743.809	726.482	533.385	726.149	684.144	667.022	843.508	753.012	679.953	759.763	946.452	918.754	840.391	740.894	612.257	612.829	627.247	951.364	684.231
BUD8	546.532	616.611	486.534	785.061	680.561	730.537	773.365	494.142	727.539	690.454	539.745	492.822	568.531	647.579	747.388	568.484	519.661	719.061	667.998	676.355	1303.47	694.684	600.965	585.056	562.611	437.002	515.208	596.648	876.932	656.553
BUD9	548.089	555.332	393.975	581.345	654.927	654.111	560.654	438.724	615.4	414.639	432.836	469.667	654.927	390.274	644.429	493.748	357.611	689.503	519.514	449.269	598.597	1059.43	716.111	542.988	510.594	379.512	300.918	444.766	765.465	518.059
BUL1	469.328	446.647	468.013	364.162	469.93	483.999	452.004	578.929	444.989	620.861	471.732	510.38	394.143	454.208	1021.41	609.204	470.985	418.131	469.778	480.005	449.643	331.055	412.315	506.362	454.844	451.29	438.303	429.752	382.999	564.065
BUL2	435.306	521.733	498.101	451.788	466.36	2702.99	664.232	506.811	426.921	644.296	486.235	514.775	393.228	540.979	261.983	283.286	437.578	353.684	530.536	508.79	411.732	299.962	483.955	386.298	481.902	377.704	443.415	477.369	459.96	500.267
BUR2	622.54	653.804	765.088	621.036	778.401	710	687.899	692.712	794.832	779.055	844.202	827.554	752.005	929.995	757.741	685.577	745.177	853.813	1022.65	662.353	798.183	806.015	1031.84	802.91	742.189	721.971	635.71	685.132	972.25	766.156
BUR6	890.36	863.58	1039.14	1375.26	755.176	796.142	1202.52	985.356	1091.23	1016.93	1806.66	1138.13	1392.64	925.074	1202.44	976.11	973.47	1081.14	965.336	1176.39	961.137	661.729	945.623	955.959	1104.43	955.564	917.317	1109.48	915.873	836.68
BZZ1	700.675	428.096	608.054	752.027	573.424	2806.01	812.34	749.235	536.02	694.261	637.242	666.154	515.592	822.854	763.141	850.824	675.918	726.22	639.301	816.889	527.829	479.18	603.163	710.136	690.003	608.597	702.767	520.51	732.219	670.9
CAC2	421.378	484.793	339.755	405.649	276.259	428.133	474.437	620.179	462.028	438.195	649.051	394.691	361.088	374.077	438.986	302.672	465.371	412.05	500.736	577.047	360.722	350.557	478.618	424.599	458.738	525.017	686.067	439.079	528.609	508.74
CAD1	808.874	649.199	363.094	595.341	735.44	874.048	578.651	766.432	696.767	762.693	798.679	624.21	564.823	474.685	780.912	577.231	510.963	782.105	611.107	526.377	537.258	817.566	702.979	532.157	645.25	506.69	406.402	450.089	892.373	734.662
CAF120	479.478	541.202	326.039	425.09	497.259	395.652	432.44	384.349	417.479	461.109	444.382	411.253	525.036	422.025	429.854	407.8	333.999	441.292	392.677	993.012	419.603	490.788	461.3	353.51	382.695	323.442	251.053	382.169	542.152	464.992
CAF130	1050.98	640.872	610.761	626.923	667.536	770.245	620.9	670.634	720.732	594.679	704.788	639.299	690.577	577.783	970.212	654.174	705.461	870.774	762.806	690.227	782.365	918.373	757.161	685.249	637.769	522.249	649.972	552.927	947.142	813.148
CAF16	988.117	995.92	886.615	1301.32	1323.04	1571.17	1206.26	1195.85	1072.49	1316.2	1409.27	1401.71	877.366	1422.97	1240.05	1393.03	1256.09	1431.8	1399.86	1383.45	1320.44	827.046	1038.98	1547.31	1202.37	1486.58	1213.57	1312.42	1500.18	1080.02
CAF17	450.668	373.58	611.236	335.069	392.706	582.841	457.691	477.756	525.339	497.028	577.688	648.93	557.616	652.527	495.576	573.871	546.429	437.422	556.643	545.891	655.321	310.74	324.085	487.957	442.709	592.069	539.942	553.445	313.238	591.84
CAF20	651.119	772.817	638.089	716.473	615.434	1310.75	840.496	961.878	775.172	868.07	981.144	926.003	804.41	927.846	759.171	774.07	766.961	829.02	894.202	863.446	727.189	618.508	708.013	867.18	738.852	788.844	690.151	888.306	778.823	765.718
CAF4	635.772	727.364	484.501	789.911	729.047	753.556	606.135	515.652	771.422	556.905	638.128	564.944	706.446	486.775	702.549	533.311	470.943	878.87	688.135	614.334	731.734	936.723	648.593	612.864	714.54	521.801	486.508	538.4	864.719	661.206
CAF40	685.973	642.277	734.941	653.795	467.644	680.582	694.908	659.288	782.407	705.022	986.819	802.942	767.317	685.749	844.959	692.097	720.977	807.829	802.908	698.908	758.251	666.738	736.172	718.231	740.323	754.402	678.058	804.348	600.751	810.81
CAJ1	2116.28	1693.21	2242.59	2195.98	1641.23	1320.97	1876.89	1641.08	1908.35	1786.91	2778.1	2816.54	2650.5	2187.64	1877.58	2064.07	2048.53	1874.34	1953.87	1974.56	2014.86	1368.93	1879.73	2381.24	2128.3	2200.61	2144.28	2096.49	1412.6	1908.56
CAK1	662.085	341.471	434.781	468.79	573.163	376.353	259.373	401.517	404.659	548.278	448.82	584.97	335.329	616.429	555.377	640.102	669.445	381.076	355.214	438.427	531.735	227.694	338.68	460.513	356.65	415.243	467.549	469.147	773.929	1068.46
CAM1	2507.34	2153.72	2645.03	3251.13	2115.06	1893.01	2378.09	2725.27	2376.62	2981.26	2921.94	3136.92	2917.06	2959.31	2928.92	2839.7	3005.22	2693.66	2964.22	3326.9	2645.08	1690.4	2947	3262.06	3268.87	2961.51	3099.47	2357.11	2246.8	2612.5
CAN1	8746.6	6302.95	11462.7	3744.25	11680	9439.97	7220.12	9046.95	6800.03	12389.4	6528.73	12820.9	13445.6	25342.3	10150.7	10318.9	11231.1	3119.59	9272.53	8130.65	7438.98	7118.34	7304.65	5058.29	10935.4	4878.87	12700.5	4512.26	4053.73	6136.03
CAP1	935.848	715.608	918.66	1055.27	599.382	903.83	948.036	903.588	941.909	973.812	1261.05	916.063	1057.9	776.639	1013.39	898.811	1005.44	1028.77	982.549	886.542	982.012	748.069	921.117	1159.6	888.996	1076.43	926.099	982.446	712.385	966.274
CAP2	839.651	831.223	780.173	971.561	804.185	960.503	996.153	967.689	1091.78	830.041	1145.02	1054.8	902.344	878.092	1023.68	909.062	932.133	1080.74	954.954	796.138	975.848	993.195	1018.95	1069.97	963.155	913.773	844.8	809.709	811.491	949.475
CAR1	1165.61	1057.34	639.02	2267.18	1132.38	1643.43	2148.82	1379.8	1738.58	1622.35	2573.71	679.222	840.339	637.005	875.705	1167.4	582.1	1135.51	1030.04	786.937	890.729	930.696	1123.26	1033.9	936.648	806.109	566.763	679.668	931.279	781.373
CAR2	1228.55	1103.77	1968.16	2007.78	1522.73	1105.97	1402.9	846.248	1998.72	1305.96	1053.88	2657.86	1179.58	2681.46	1123.5	2096.72	787.014	862.315	893.719	1001.96	983.753	771.805	1293.96	1013.4	1149.97	863.461	1185.93	1014.34	1329.59	1780.99
CAT2	1195.06	1482.91	1681.63	1345.53	1032.34	1119.42	1313.93	1061.39	1641.41	1044.42	1576.16	1588.51	1678.1	1609.71	2417.88	1372.21	1703.05	1455.03	1407.54	1502.47	1671.49	1727.02	1445.12	1773.31	1968.37	1792.23	1997.61	1510.47	931.119	1494.34
CAT5	624.89	689.371	669.318	685.951	500.501	695.282	597.239	693.311	672.598	582.218	738.611	803.067	562.481	787.071	719.234	637.25	674.622	760.245	826.741	555.853	707.757	580.767	670.606	821.99	769.833	866.677	718.456	1014.14	420.074	820.44
CAT8	571.938	804.92	731.622	654.877	960.562	438.659	524.625	495.053	670.762	449.173	614.362	718.641	909.823	569.741	865.101	567.133	462.817	499.524	527.377	640.115	606.241	641.481	825.274	539.514	616.979	490.052	593.711	679.619	624.011	689.863
CAX4	2529.67	3494.68	2476.65	3248.51	4122.79	2368.03	2078.6	1403.92	3733.94	1427.95	1824.25	1520.1	2628.15	1222.48	2463.82	1854.03	1084.99	3816.12	2691.87	1447.88	1663.18	4889.03	2589.13	1812.81	2477.18	1517.52	1155.02	1461.99	6061.26	1386.34
CBC2	828.86	607.219	742.502	1138.61	1436.67	775.311	1207.89	977.852	722.658	1105.49	2020.26	994.02	1397.9	1088.09	962.321	995.698	745.321	829.605	811.099	809.589	738.06	680.426	1136.06	942.304	759.199	714.966	720.63	770.567	779.422	808.352
CBF1	1312.74	838.364	845.974	824.062	2509.53	602.091	1025.63	824.359	840.651	845.316	788.514	903.92	926.886	943.997	832.073	778.946	743.318	790.493	763.943	816.796	711.452	771.723	767.033	904.875	822.494	688.433	610.719	741.681	955.836	907.098
CBF2	742.444	717.598	646.17	734.51	823.914	774.216	743.238	597.601	948.127	605.397	791.775	595.011	1083.38	573.845	1049.57	672.72	789.725	1053.85	905.886	795.627	887.844	1320.22	1017.9	745.098	856.461	535.166	688.101	628.155	1001.6	744.378
CBF5	1247.57	1048	1270.74	1591.51	1132.25	1635.1	1780.85	1710.09	1825.98	1963.48	1848.88	2106.72	1220.96	2510.12	1082.03	1889.56	1322.42	919.183	1488.94	1461.08	1337.88	797	1382.03	1525.34	1374.6	1332.48	1536.66	1593.67	1261.42	1082.49
CBK1	619.577	624.616	648.877	559.214	654.872	1036.62	1271.52	641.884	655.693	766.787	803.252	762.481	774.361	626.106	783.349	597.165	668.778	695.63	771.241	807.492	725.685	514.263	750.132	818.075	706.657	670.377	612.273	707.007	805.713	757.641
CBP1	393.245	426.035	378.886	457.218	287.237	548.255	368.702	458.278	377.303	370.482	416.004	423.594	492.803	471.238	429.491	391.199	570.481	538.885	404.343	610.419	421.479	321.17	304.459	464.479	399.834	341.162	463.128	530.676	439.242	493.012
CBP2	625.389	769.495	600.798	624.211	691.422	1361.58	740.529	926.006	894.729	612.598	779.08	684.709	768.59	640.784	804.858	778.083	612.004	841.024	819.586	770.43	687.593	781.213	677.873	732.777	653.518	592.232	527.14	634.132	968.554	694.894
CBP3	486.551	529.972	535.628	577.337	491.869	647.496	628.126	866.363	613.938	710.671	1111.32	779.035	422.526	649.187	552.489	554.683	609.546	597.844	757.158	567.787	590.516	349.652	436.703	549.35	537.39	647.894	566.661	631.399	509.944	657.805
CBP4	599.937	606.391	752.947	699.114	799.714	617.329	577.922	525.866	649.071	484.682	611.936	622.334	503.916	581.988	669.843	512.526	520.788	612.633	645.871	614.134	714.015	540.368	563.388	719.665	678.873	666.652	558.736	863.01	846.259	874.851
CBP6	352.723	603.96	508.165	508.22	431.459	458.632	423.741	447.846	438.28	461.967	560.736	471.966	519.09	502.877	563.029	425.434	466.487	425.941	489.467	883.9	556.876	406.51	473.147	561.579	550.398	505.397	389.833	512.843	509.039	522.249
CBR1	911.904	719.135	971.205	1068.77	615.072	886.946	797.197	966.733	938.334	1088.56	1121.65	1467.56	805.796	1430.13	990.897	1239.3	1147.05	984.656	1077	972.288	978.159	645.711	936.334	1260.41	1110.72	1025.64	1142.97	931.821	1094.19	1094.92
CBS1	449.589	353.85	417.551	395.997	369.252	532.807	482.348	409.632	497.2	420.494	518.544	364.223	577.193	364.258	606.705	244.935	430.249	537.452	446.015	614.39	458.818	569.776	490.148	474.742	404.541	311.19	386.353	414.712	594.482	501.718
CBS2	1228.36	1606.62	1184.17	1648.09	1665.02	1042.16	1193.81	857.15	1791.62	1043.71	1127.3	967.489	1259.37	802.885	1299.61	994.47	626.594	1469.73	1227.11	1095.56	1052.77	1648.38	1105.21	1050.7	1206.91	831.508	673.297	972.782	2413.14	1011.19
CBT1	238.966	413.85	272.546	295.79	274.805	221.098	352.311	150.694	305.188	213.132	273.65	225.196	296.733	275.169	307.344	233.507	301.788	383.019	294.119	247.177	331.265	187.036	317.138	324.105	300.507	190.062	294.467	257.22	337.782	307.174
CCA1	622.038	798.377	683.017	801.125	554.418	794.799	737.39	756.688	669.39	831.536	939.009	830.345	935.409	799.862	820.556	754.899	795.006	890.833	837.589	944.365	731.167	529.741	724.056	930.024	870.281	768.987	695.59	681.036	672.631	801.243
CCC1	1377.8	1238.89	1583.98	1648.9	1327.31	1421.88	1394.15	1285.1	1520.6	1351.48	1743.37	1493.87	1811.07	1401.02	1709.51	1630.09	1341.95	1784.11	1402.67	1660.56	1507.84	1732.21	1621.74	1757.26	1621.33	1694.82	1514.09	1473.39	1711.5	1466.08
CCC2	1001.3	1025.17	1247.25	1020.81	1589.53	1289.93	952.241	721.679	1350.14	1216.62	1092.99	1477.98	1005.86	1246.58	1318.73	1020.85	884.583	800.654	1144.16	991.983	1100.8	1048.85	1106.58	839.922	1091.13	939.236	848.963	969.89	994.855	1324.12
CCE1	804.48	1048.86	818.987	1033.45	1064.63	748.274	939.678	686.111	1006.91	634.019	781.577	612.702	920.023	522.678	802.312	654.195	522.85	869.089	813.913	857.21	661.882	1259	948.394	698.844	738.371	539.767	535.988	677.97	1513.87	659.184
CCH1	398.655	376.743	367.818	334.665	424.126	498.533	416.733	379.542	459.717	433.189	321.906	383.711	329.974	389.576	454.528	345.032	311.124	331.053	366.261	365.665	445.488	382.377	471.41	289.883	322.574	254.506	262.314	401.434	425.757	541.855
CCL1	520.114	630.646	715.185	537.901	500.722	489.372	545.553	593.828	522.897	544.957	762.291	678.881	994.616	595.078	872.892	581.211	899.962	964.978	839.574	1078.73	648.528	462.441	620.833	719.84	714.533	696.66	600.772	546.065	863.826	632.383
CCP1	2705.8	2074.13	3958.44	2884.7	1931.88	1987.28	2063.42	2995.5	1822.46	2126.16	4520.94	2804.82	4457.98	2740.63	3608.82	2953.64	3195.98	3199.13	2563.25	4687.56	2479.56	1794.4	2328.11	3149.27	3146.4	4184.72	3853.05	3742.99	2914.9	2853.17
CCR4	1098.08	1190.77	986.308	1444.16	2090.86	1129.61	1203.53	1010.82	1550.87	999.901	1361.55	1252.81	1908.4	1000.26	1308.86	1075.93	755.029	1146.23	983.522	910.204	1067.45	1965.43	1441.64	1037.58	1166.08	807.288	817.086	827.435	1479.33	1006.03
CCT2	1396.35	1201.94	1758.39	1416.37	1039.03	14310.6	1676	2193.49	1527.87	3136.2	2351.86	2117.96	1964.04	1861.65	1961.9	1898.23	1973.45	1710.42	1861.1	1853	1527.72	1050	1404.46	1780.82	1536.48	1731.93	1572.94	1371.08	1117.32	1478.04
CCT3	1542.28	1143.24	2063.26	1793.17	1277.24	1960.52	2156.75	1891.19	1750.08	2435.12	2771.22	2395.33	2548.68	1997.62	2273.63	2338.07	2159.96	2060.16	2111.09	2498.73	2035.78	1077.61	1791.13	2225.67	2131.75	2332.28	2057.88	1851.1	970.181	1583.89
CCT4	1304.93	979.249	1336.45	1227.71	1030.42	1418.4	1275.89	1384.06	1250.36	1463.58	1649.13	1564.87	1368.24	1406.38	1163.08	1167.54	1290.54	1355.51	1287.04	1071.33	1306.98	1186.96	1206.49	1403.98	1277.33	1356.9	1131.94	1269.56	827.832	1118.25
CCT5	1467.57	1373.96	3240.18	1717.64	925.301	1640.1	1671.03	2032.22	1497.65	2100.05	4250.83	2384.95	6777.92	2077.97	1771.88	2059.17	2053.78	1780.97	1768.63	1952.12	1618.16	936.904	1432.09	1955.45	1760.62	1947.37	1716.45	2781.1	835.631	1531.62
CCT6	2103.61	1541.06	2545.95	2167.82	1570.47	1636.88	1899.97	2991.46	2080.25	2160.62	2426.89	3453.49	2312.82	2903.73	2120.52	2823.69	2470.96	2111.71	2278.89	2539.83	1973.7	6262.44	1992.47	2532.34	2235.49	2031.65	2239.93	1710.87	1508.55	2196.05
CCT7	1121.65	875.223	1224.05	1115.85	634.513	1057.37	1136.48	1291.44	1134.23	1395.46	1606.56	1587.17	920.974	1541.75	1029.71	1398.27	1345.15	1139.75	1326.28	1036.39	1164.08	578.595	936.272	1184.17	1054.64	1323.23	1430.08	2113.63	614.286	1178.63
CCT8	772.397	884.133	1112.63	827.341	555.039	900.941	1034.09	1115.4	872.063	1174.25	1347.31	1362.04	1225.25	1104.28	1005.4	1121.99	1253.87	1282.59	1264.21	1116.38	1135.91	700.291	893.615	1106.5	1105.3	995.561	949.695	982.353	581.796	984.327
CCW12	10222.2	8411.63	11087.8	10226.8	22434.4	19581.1	6092.29	10566.5	10612.9	14129.9	10623.9	15426.6	8681.41	19790.2	7946.45	12287.3	8809.76	5552.8	8385.92	9503.44	6899.25	4937.19	7236.96	7423.29	10980.7	10501.4	11098	10937.3	9426.82	7124.57
CCW14	4025.23	2004.11	3261.56	5260.09	2539.2	2561.57	1811.63	2193.74	2403.64	2082.74	2390.26	3507.05	2124.02	3120.89	2586.07	2620.93	2257.81	2165.88	2080.95	1952.02	2269.18	2113.42	2355.7	2567.83	2938.38	2582.82	2646.37	2349.8	3703.04	3397.98
CCZ1	750.533	745.843	582.304	608.991	1181.93	782.032	740.105	591.892	891.584	485.848	703.912	633.847	755.954	471.79	734.937	528.776	440.987	762.958	660.603	551.978	712.86	1015.02	783.153	605.251	651.547	538.634	441.942	640.137	801.654	673.994
CDA1	189.302	255.899	141.348	129.462	401.821	249.902	169.466	175.403	243.896	94.4627	99.9658	132.347	5142.89	139.457	1949.17	58.2291	80.3183	202.712	195.84	156.986	247.489	304.832	275.287	116.444	168.83	88.8212	80.8059	94.5137	355.613	297.605
CDA2	240.355	217.223	266.719	213.273	261.728	283.098	251.298	164.345	340.368	191.08	214.401	202.182	296.386	246.242	264.119	155.765	165.691	248.91	197.436	216.903	363.335	375.679	443.995	179.616	196.266	135.512	168.674	160.754	263.431	280.809
CDC1	765.324	594.215	636.052	687.817	740.159	722.898	652.743	671.335	834.035	662.049	766.722	621.079	765.96	464.565	945.689	686.739	717.98	946.31	770.733	822.75	832.253	906.948	951.992	841.382	804.669	743.048	645.16	743.309	614.853	889.299
CDC10	1219	940.646	1007.16	1392.08	1074.21	1453.78	1311.59	1036.8	930.407	1542.16	1416.4	1104.79	1130.43	924.73	1030.95	877.43	942.64	1240.35	1143.24	1138.2	996.527	809.547	976.541	1242.22	1222.71	1098.25	877.712	1157.35	657.568	806.13
CDC11	721.788	553.732	785.22	731.189	497.404	621.822	717.816	731.21	670.919	886.354	1138.85	1099.21	655.343	1069.72	829.801	950.182	993.127	788.571	879.751	852.324	741.217	311.795	530.306	903.645	838.007	868.245	810.16	818.871	443.329	782.843
CDC12	903.811	795.214	1010.6	905.513	628.238	1180.44	1028.66	1258.74	934.851	1092.35	1040.62	1117.11	805.058	1102.43	1034.35	1132.42	1006.98	960.813	955.549	1074.98	963.314	736.402	888.51	1034.77	1059.65	972.774	959.081	931.102	809.817	990.524
CDC123	589.038	432.306	550.042	421.215	584.913	562.489	517.162	578.015	543.077	599.582	640.415	868.011	648.77	713.262	611.352	635.054	608.088	549.067	576.786	648.466	512.316	456.94	402.416	580.096	490.441	546.309	542.47	516.084	638.194	640.734
CDC13	550.684	589.78	410.484	580.909	707.949	788.313	601.965	463.425	753.124	392.367	478.076	366.563	531.988	288.035	773.703	472.497	351.862	669.799	543.486	478.248	602.06	1070.84	718.479	542.177	461.895	318.121	346.904	389.309	797.418	705.037
CDC14	420.046	286.466	347.871	347.132	805.818	334.811	356.112	285.739	335.474	468.435	332.472	337.653	374.257	365.325	404.504	300.747	339.352	301.985	357.573	359.422	397.694	220.567	248.877	356.187	267.442	316.323	273.959	263.97	337.874	400.365
CDC15	195.03	226.05	211.093	102.906	647.04	297.896	187.229	1465.88	243.789	114.587	501.855	294.844	423.825	240.722	599.969	93.287	212.503	129.044	162.742	205.887	3870.79	128.919	1063.3	174.166	164.096	168.366	239.084	231.416	152.627	543.463
CDC16	287.809	341.369	344.087	468.014	274.444	345.027	280.787	343.56	319.982	416.577	341.196	334.196	342.41	398.736	456.005	296.364	368.426	258.205	385.062	497.899	383.425	201.042	353.015	291.862	414.806	314.627	364.152	321.924	435.4	461.27
CDC19	47160	26364.2	26835.2	37591	56149.5	35767.5	17415.5	29370	23381.1	35409.7	25107.6	43438.4	22905.4	44688.9	25963	36194.4	26285.3	25865.1	24964.5	27521.8	25186.6	20647.3	25138.5	24833.5	29652.9	23257.9	29226.8	21089.8	38086.3	25612.4
CDC2	726.259	595.533	628.84	591.389	749.299	741.942	551.216	755.331	821.339	696.286	717.426	608.45	728.546	637.144	656.962	613.384	602.324	661.104	631.054	552.367	745.843	804.526	755.516	710.955	650.38	659.157	585.703	731.958	657.459	747.86
CDC20	543.871	568.366	436.298	462.971	1071.34	599.876	456.909	494.229	634.241	352.38	435.158	477.497	568.885	400.776	650.145	477.572	694.749	1208.16	710.279	873.906	655.67	975.702	694.988	508.164	415.358	393.97	434.006	535.26	2985.28	565.024
CDC21	435.751	368.899	376.774	388.347	561.927	442.879	471.534	524.293	477.832	454.139	398.711	487.025	382.446	434.268	422.057	417.731	370.149	455.116	408.035	410.385	500.703	570.253	438.906	445.111	425.065	354.465	325.351	2476.15	433.007	450.926
CDC23	402.381	516.355	465.154	472.994	563.102	523.923	459.506	452.725	484.083	522.595	507.125	480.731	494.705	492.447	554.032	493.718	412.296	488.727	527.535	544.397	431.479	529.046	564.85	464.567	469.244	364.473	389.521	443.742	528.451	539.413
CDC24	568.216	459.706	465.323	468.589	455.933	528.216	509.082	998.994	600.034	499.87	664.708	562.484	502.257	544.561	498.649	519.876	455.549	462.818	507.989	432.003	565.24	562.667	519.874	508.012	487.753	494.076	458.416	502.889	530.234	618.857
CDC25	1177.18	1123.07	1425.91	1253.26	829.675	993.809	1493.56	1085.52	1125.82	1223.56	1431.72	1614.95	1689.28	1716.36	1938.73	1421.56	1483.58	1430.61	1296.62	1749.63	1208.86	733.84	1157.18	1459.01	1436.38	1383.97	1639.04	1546.38	1019.64	1517.74
CDC26	733.223	944.425	696.357	848.274	855.396	619.764	785.774	591.571	752.352	705.773	802.796	706.717	852.981	649.345	850.982	615.852	669.916	829.483	794.888	826.875	738.588	726.818	847.387	671.404	733.823	621.631	589.001	690.779	1047.16	699.056
CDC27	1019.61	990.254	862.195	910	1063.59	758.654	854.439	846.203	936.307	893.742	1140.78	1122.8	1261.19	837.277	1099.59	914.523	865.576	886.828	864.956	1320.21	1034.66	935.86	1109.13	948.338	919.833	791.416	770.72	877.885	1006.11	841.049
CDC28	1148.85	909.72	905.852	950.279	1308.73	1021.17	1030.35	860.833	981.846	845.967	995.25	902.87	1615.28	700.816	1137.56	836.507	708.676	1038.64	772.512	794.817	934.403	1490.05	1381.43	1021.08	968.961	927.469	757.194	866.624	977.551	795.131
CDC3	794.128	857.174	1074.32	855.265	941.498	1099.84	1318.15	1155.77	894.739	1396.49	1267.22	1233.83	1330.99	1052.9	950.313	1092.08	944.803	988.179	1131.25	1457.33	1025.76	694.321	1157.87	1273.43	1077.82	839.616	857.742	926.955	752.873	731.067
CDC31	578.174	650.349	661.105	720.072	836.306	658.269	635.724	587.468	576.5	694.921	852.876	699.785	883.289	584.777	664.22	616.883	626.12	735.127	708.639	899.668	596.856	504.758	660.366	686.906	679.826	798.048	535.827	662.293	787.917	626.448
CDC33	990.702	747.862	1023.47	1215.22	897.372	1365.85	1029.06	1113.05	1057.14	1400.39	1613.01	1468.1	998.131	1559.35	989.644	1112.95	1150.08	948.467	1227.82	1132.79	1042.76	482.069	943.366	1262.41	1074.79	1173.98	1129.81	1178.07	649.107	887.091
CDC34	3198.93	1515.49	2362.12	1755.49	3523.43	1329.11	1722.83	2285.54	1706.11	2318.18	2619.04	2715.76	3778.95	2786.07	2692.89	2355.15	2573.32	1967.56	2094.58	3086.84	1837.62	1401.22	2148.55	2323.03	2148.27	2079.32	2346.12	1884.27	1919.28	2160.65
CDC36	363.18	365.855	502.24	436.388	595.733	532.431	415.997	412.994	478.297	464.347	593.943	544.365	673.788	534.458	780.275	535.814	599.532	600.983	712.447	668.996	732.528	549.301	801.134	738.271	543.389	346.908	477.012	369.064	465.908	536.419
CDC37	1070.29	805.512	1309.79	1204.95	679.953	970.39	1201.51	1247.06	1066.9	1352.35	2024.88	1618.01	1681.88	1219.32	1618.73	1291.3	1624.23	1405.46	1428.56	1451.7	1351.03	779.158	1184.3	1791.96	1577.37	1629.2	1533.84	1306.3	703.568	1208.87
CDC39	1223.7	792.016	1094.95	1061.71	1017.39	1390.91	1034.95	972.375	1092.53	1380.52	1137.64	1174.62	1062.27	1180.01	1156.11	1033.9	1024.49	854.251	1033.01	1195.3	896.242	638.764	993.222	932.821	952.965	813.016	941.218	822.379	856.438	1280.2
CDC4	1227.4	1134.42	918.01	1455.32	1155.65	1033.04	1031.23	851.557	1248.7	864.316	912.775	1205.51	1127.82	1000.91	1278.09	1096.19	923.717	1226.96	1078.96	1118.63	1034.66	1388.91	1330.24	1000.85	1049.36	1037.6	1003.21	980.072	1251.29	1167.85
CDC40	580.839	610.562	628	531.222	508.819	558.674	464.297	637.523	668.483	507.796	683.99	690.087	570.594	628.473	760.038	558.328	680.089	527.036	604.077	617.784	642.551	602.674	1154.71	713.592	647.82	734.801	679.339	551.429	654.159	757.712
CDC42	1473.2	1246.78	1644.44	1822.97	1280.13	1779.8	1718.97	1758.37	1600.77	1946.21	2099.05	2051.92	1269.42	2221.06	1872.44	1846.72	1754.79	1593.38	1738.9	1601.48	1751.24	869.76	1454.94	2127.82	1959.04	2086.85	1965.28	1999.55	1271.33	1545.29
CDC43	340.1	300.044	384.389	333.458	231.743	363.813	208.369	731.278	293.572	276.161	325.166	374.395	198.492	356.392	302.443	287.559	330.473	304.497	327.803	323.76	292.465	236.322	273.308	310.681	273.508	380.768	321.968	269.603	498.516	513.044
CDC45	1034.84	945.804	780.044	835.662	1310.98	954.696	1091.76	751.832	1159.09	767.681	951.346	822.036	1287.67	587.907	1011.2	818.226	624.991	1008.05	884.244	935.165	938.19	1351.07	1241.25	887.698	833.835	701.525	596.765	750.454	1265.13	755.585
CDC46	584.234	462.696	591.226	495.813	961.422	717.899	578.498	740.357	703.229	712.795	902.993	634.842	693.624	787.718	678.425	750.844	660.108	685.722	762.856	904.882	816.373	9405.22	727.208	754.28	671.932	686.648	581.967	729.508	601.236	590.524
CDC47	554.439	602.81	427.707	661.914	524.764	595.623	486.483	473.828	535.702	459.786	494.922	510.302	484.693	412.077	594.226	498.015	422.112	1188.91	581.677	560.273	576.295	555.941	564.007	508.212	477.173	386.586	433.296	519.693	658.295	689.851
CDC48	4477.02	3241.54	5187.4	2955.24	3417.17	3766.97	3473.94	4508.12	4519.08	5676.01	5367.64	6377.43	6159.75	6069.39	4743.24	6012.42	5824.66	4418.38	5055.24	4571.44	4768.97	3064.5	5153.11	4629.91	4472.16	4164.62	4786.22	3084.41	2618.41	3830.85
CDC5	232.021	333.662	317.421	390.623	225.716	568.658	308.905	214.984	329.455	314.85	285.493	302.186	301.555	246.831	272.079	243.357	225.492	268.823	352.841	341.783	311.95	256.375	273.793	264.489	231.806	194.312	191.108	307.624	310.564	224.452
CDC50	670.809	352.269	317.852	308.995	309.952	490.008	394.185	346.02	407.281	517.401	390.652	573.931	234.767	780.393	416.49	377.593	374.878	326.664	361.433	428.351	354.282	272.068	311.038	345.35	470.73	303.38	336.571	307.936	332.126	617.343
CDC53	687.62	779.396	917.592	901.02	588.043	608.821	1699.75	751.607	808.172	956.249	1099.78	1148.99	1029.81	1021.83	919.488	984.888	967.35	1040.08	1028.31	1101.47	974.086	648.573	837.479	986.025	1048.13	997.147	895.652	948.624	601.583	882.746
CDC54	379.785	387.729	418.708	362.377	385.688	1127.46	400.861	442.164	442.678	497.832	497.583	428.779	509.647	455.748	380.535	439.585	489.235	404.314	494.768	447.634	463.465	338.03	437.851	415.763	366.157	317.071	429.927	324.042	379.899	430.665
CDC55	600.627	732.715	672.893	597.107	644.175	939.627	623.389	531.102	621.591	595.259	603.961	692.041	601.818	568.974	721.883	586.389	612.446	705.46	789.089	771.509	651.44	653.536	713.844	710.87	696.134	633.118	677.147	679.358	680.921	854.196
CDC6	339.015	200.956	302.88	71.0507	150.082	668.531	90.2078	255.57	151.464	140.996	139.142	72.6261	178.485	131.556	152.122	103.98	683.515	1042.22	146.123	120.976	1657.6	195.708	2304.47	101.352	103.704	71.5033	141.566	99.0754	139.122	1464.59
CDC60	974.858	806.054	1003.06	1133.27	1069.52	1228.76	1249.06	1491.6	949.808	1477.33	1744.86	1318.03	788.529	1341.24	750.515	1218.25	1027.54	1034.93	1032.91	888.534	853.471	584.553	849.302	1043.62	1059.11	1023.66	990.505	1095.88	1180.8	882.862
CDC7	714.108	499.747	365.12	415.273	355.798	374.001	342.544	334.684	384.369	375.873	403.087	406.787	318.444	319	386.257	306.494	352.504	508.623	445.841	397.023	360.193	321.275	387.022	353.525	384.046	297.012	379.262	317.25	469.715	401.153
CDC73	626.922	655.092	590.331	599.873	641.643	680.827	575.345	649.137	769.289	656.653	761.068	799.549	498.809	736.38	546.76	593.143	509.865	595.547	663.306	569.333	594.355	565.499	740.756	645.249	598.963	531.64	612.559	622.47	637.058	709.697
CDC8	606.039	498.764	668.608	663.869	567.443	669.634	676.107	592.259	498.631	626.076	629.856	665.309	556.12	821.235	658.182	455.579	766.606	510.108	564.212	543.766	692.819	300.79	528.046	632.569	537.516	635.85	657.903	772.985	572.807	752.988
CDC9	529.385	474.493	484.438	549.549	581.009	601.663	486.957	506.36	589.896	656.447	575.288	492.644	485.394	468.283	622.97	501.793	439.944	559.405	830.384	567.161	611.352	704.433	594.902	567.821	514.119	493.38	376.271	443.217	421.361	629.51
CDC91	696.978	499.834	656.913	644.615	762.375	702.536	696.079	654.691	742.344	748.027	873.963	771.489	686.553	914.424	648.004	483.9	832.781	756.288	780.437	738.29	726.532	718.309	734.437	843.374	734.411	882.239	677.422	732.471	603.138	853.196
CDD1	811.795	961.144	905.049	1102.89	993.077	675.95	819.83	743.487	1073.32	780.093	917.363	703.343	1010.54	771.176	854.682	797.998	535.111	901.853	955.761	722.176	696.504	32291.5	972.033	847.36	749.216	460.072	440.605	566.361	1598.52	741.586
CDH1	631.892	690.496	679.385	977.426	462.33	608.821	593.045	724.782	534.842	579.923	606.845	751.925	624.979	753.293	798.196	713.225	721.809	725.638	714.238	840.646	675.799	388.995	576.56	575.017	514.954	590.014	695.348	725.991	684.835	958.672
CDS1	1028.9	938.264	1020.75	954.276	1152.36	1042.51	1034.3	1067.27	1193.86	1141.88	1061.82	1290.3	1313.32	1041.01	1139.4	1046.19	1003.45	852.113	892.767	799.81	1199.96	1098.2	1107.72	971.545	956.307	929.485	819.672	1046.2	852.583	828.358
CEF1	380.128	307.039	279.813	272.883	498.487	323.662	358.91	451.757	414	358.93	363.398	348.807	305.805	433.86	478.696	324.678	398.555	298.504	408.681	453.488	449.638	422.907	384.164	402.333	304.969	345.125	363.61	404.38	434.962	480.554
CEG1	1005.02	840.444	932.118	1090.8	918.71	1030.71	981.872	916.184	989.514	1094.81	1119.44	960.561	940.752	1017.75	1086.2	971.075	932.075	1100.93	1072.65	1434.56	1115.7	814.681	884	1004.72	955.693	962.855	879.405	860.207	1138.49	1021.07
CEM1	468.826	558.855	508.531	683.874	890.894	805.881	610.939	628.426	476.162	790.811	536.309	716.735	559.49	777.698	752.801	683.859	833.598	518.681	508.593	671.128	588.381	398.515	527.978	555.517	543.729	461.695	549.212	498.786	1331.67	735.733
CEP3	594.851	71.4282	287.361	112.541	63.6587	256.216	252.849	136.349	129.312	131.197	81.4657	155.858	67.6895	200.261	295.228	76.2115	661.319	66.7921	327.538	84.3894	645.257	141.815	951.032	230.956	119.832	90.7844	202.954	500.34	67.7277	1276.56
CET1	479.487	450.679	366.397	446.293	447.333	600.671	406.319	519.476	622.38	459.416	653.957	462.172	463.337	467.74	561.752	393.118	387.37	434.228	486.154	533.526	530.631	494.278	520.914	403.12	373.591	415.332	388.284	415.44	534.526	570.373
CFT1	485.733	387.526	435.864	387.307	535.911	503.805	360.851	489.317	513.208	393.016	502.711	548.94	427.686	418.131	522.934	471.352	415.737	415.245	503.649	430.2	512.785	704.273	482.897	366.33	402.789	354.274	373.906	407.735	510.803	467.587
CFT2	752.512	1001.52	855.598	984.302	963.876	726.074	766.673	602.275	1084.69	689.339	734.066	721.895	659.806	712.282	837.709	761.779	618.033	863.992	858.21	755.98	634.56	870.903	738.033	837.377	693.891	627.039	575.764	638.957	1277.65	704.875
CGR1	1049.5	746.357	646.753	1137.99	3492.92	858.389	1354.48	965.257	577.366	1228.22	1267.81	888.413	1598.04	1062.21	932.112	724.696	440.727	422.535	607.258	771.632	573.868	834.397	1453.23	841.331	504.903	372.337	536.005	494.628	965.168	506.086
CHA1	761.082	444.774	273.336	532.184	726.336	712.415	1016.39	454.037	759.008	1089.32	901.072	428.04	650.513	334.833	762.745	400.697	394.52	547.344	475.998	426.492	605.881	883.398	656.768	414.416	484.308	365.79	358.224	466.902	761.962	518.855
CHA4	124.192	337.753	246.72	189.803	170.517	256.758	162.261	336.546	274.527	237.491	251.712	364.882	122.74	469.504	253.773	230.33	235.574	185.384	250.042	301.26	220.281	142.785	184.621	273.524	175.802	501.972	248.691	249.177	211.186	2001.02
CHC1	2392.93	1772.22	2462.02	1781.72	1889.05	2285.77	2150.14	2336.1	2429.05	3086.37	2999.47	3617.93	2675.11	3502.89	2849.57	3380.76	2920	2459	2618.19	2254.82	2311.37	1975.66	2659.17	2784.01	2878.84	2452.39	2811.07	2098.8	1493.66	2218.51
CHD1	441.519	440.251	459.644	485.522	367.656	478.806	385.944	413.605	397.836	430.768	413.319	551.148	390.991	469.459	565.762	529.388	473.848	530.347	442.378	635.995	486.937	338.767	522.705	403.28	541.872	394.248	467.064	395.47	576.664	690.589
CHK1	871.355	500.431	499.22	552.94	1290.9	801.479	741.977	735.833	1076.36	688.534	919.548	783.069	1028.84	688.082	824.939	768.702	590.976	678.517	651.307	614.709	834.636	1080.72	917.917	874.751	700.321	678.742	703.926	667.628	1019.64	735.314
CHL1	509.842	560.268	480.699	664.916	492.535	519.552	524.566	472.638	538.307	476.711	489.492	567.444	508.447	512.702	663.472	473.8	457.302	645.559	617.079	560.373	497.414	639.026	605.322	540.392	576.008	447.308	430.304	517.259	657.856	673.169
CHL4	561.798	621.262	500.834	508.668	1967.83	622.465	848.624	305.814	424.129	910.499	1004.27	563.29	1531.94	610.846	835.341	524.778	440.776	588.233	534.166	729.384	624.685	968.409	1263.84	738.019	482.462	396.7	523.003	482.803	689.854	577.263
CHO1	2719.22	2278.19	3152.62	3490.72	2825.08	2471.72	3432.41	2940	3314.68	4004.97	3367.35	4595.06	3202.06	3946.33	3542.64	3090.46	3260.38	2090.4	3143.8	2343.8	3185.91	1277	2518.29	2816.7	2890.71	3127.46	2553.48	3411.11	1506.18	2742.33
CHO2	3259.51	3283.82	3573.85	3632.2	3464.07	3849.93	3528.34	3329.29	3673.03	4118.04	3997.25	4299.93	5438.48	4118.05	4982.98	4642.1	4371.52	4551.12	4744.03	4711.61	3943.39	3549.29	4224.76	5266.25	4724.21	5320.3	3997.3	3265.09	2828.56	2752.72
CHS1	1168.69	783.871	1106.84	2016.44	1232.63	847.12	1264.72	1414.94	864.561	1189.62	1537.37	764.403	1310.52	721.839	920.386	1128.59	1665.68	1710.11	1658.89	1728.7	1220.04	795.519	1307.25	2217.38	1460.57	2186.77	1210.15	1075.59	1907.74	1129.22
CHS2	233.87	181.281	123.411	156.763	652.958	265.83	813.559	267.637	297.799	270.307	323.488	1034.8	259.751	210.982	281.489	115.864	102.558	166.493	144.267	265.08	262.008	247.918	236.339	253.143	242.527	84.4298	134.793	1152.09	272.28	341.91
CHS3	1185.77	949.078	851.082	949.35	1293.24	973.108	905.588	1028.06	1071.81	826.386	1099.38	1037.47	1300.18	820.416	1093.64	956.611	751.034	919.858	695.574	840.494	1005.77	1270	1134.68	942.76	952.577	855.648	849.076	888.449	1183.14	887.118
CHS5	734.701	500.438	1073.25	802.692	446.638	546.905	697.48	821.385	713.016	1050.69	1195.21	1149	1040.29	937.317	864.599	779.474	1474.08	858.771	1042.31	1397.76	955.062	219.772	647.166	964.647	894.636	967.739	1012.19	930.354	456.855	999.432
CHS6	288.812	463.102	170.515	489.338	314.547	583.46	312.039	253.952	427.536	328.602	253.588	291.466	320.684	224.973	337.795	287.073	193.645	416.796	385.846	372.196	360.475	434.483	221.755	240.049	282.576	254.838	207.215	349.453	400.745	383.145
CHS7	644.29	605.152	721.235	918.188	652.892	866.132	817.676	1179.56	656.744	874.983	721.305	563.923	672.013	645.355	698.29	683.056	790.355	734.452	782.212	754.328	742.958	558.247	611.365	645.099	613.148	692.128	629.091	796.167	433116	578.511
CIC1	475.217	754.576	636.542	745.76	602.143	892.796	1138.76	2360.7	692.654	942.571	995.269	820.537	796.13	970.315	601.572	714.525	741.613	788.082	944.181	859.132	757.005	534.236	541.987	582.679	649.507	649.765	611.971	938.497	572.416	674.731
CIK1	182.053	324.284	214.102	268.216	282.482	304.928	256.326	370.521	319.39	203.667	194.779	169.151	281.723	192.587	365.655	182.669	194.09	245.633	265.513	351.112	236.11	2653.22	193.198	212.806	249.717	149.575	179.121	223.06	318.774	333.433
CIN1	276.333	354.63	241.987	242.834	461.867	369.757	244.97	391.279	393.611	417.46	349.358	431.942	336.394	375.905	310.621	359.062	271.499	349.452	562.094	387.34	382.57	266.878	423.22	287.966	330.793	295.499	289.326	351.105	428.877	369.629
CIN2	461.733	448.153	417.86	443.045	538.891	1019.62	465.582	467.102	474.168	553.238	461.651	443.498	567.303	365.953	451.116	450.669	483.639	405.801	342.327	561.205	409.377	537.57	469.563	385.834	419.175	285.434	282.88	378.297	649.711	330.453
CIN4	149.454	248.569	177.005	275.594	155.624	346.452	226.033	223.87	193.036	191.148	99.4609	138.865	137.629	191.718	287.816	186.079	143.602	161.236	227.251	224.434	1124.3	238.849	183.842	138.363	147.71	104.433	127.694	185.301	208.111	194.664
CIN5	264.801	897.772	362.896	382.157	613.144	425.24	472.791	367.363	520.996	368.897	278.649	581.655	647.067	434.152	629.029	294.434	385.438	278.141	416.837	798.868	322.865	324.709	331.57	250.108	370.118	339.178	427.427	625.186	416.756	590.282
CIN8	692.766	573.572	463.325	430.209	792.956	709.682	448.138	573.823	427.643	750.923	556.642	535.096	643.369	623.582	489.499	556.442	610.376	361.456	479.988	668.431	550.873	348.18	432.025	475.607	391.796	437.034	518.341	443.267	417.985	575.948
CIS1	331.004	310.126	348.818	475.217	1895.36	447.893	340.473	653.268	388.163	326.936	475.924	492.542	342.315	403.182	533.156	953.721	358.023	394.285	402.102	324.551	467.952	261.105	333.766	420.638	423.826	418.371	361.789	406.702	299.114	453.977
CIS3	2403.46	1184.52	1291.2	1536.54	1353.78	1607.11	1259.14	2318.96	1287.9	2237.24	1652.26	1975.54	1567.23	1663.57	1658.51	1296.12	941.036	881.861	1181.52	1111.96	1254.51	1507.8	1429.75	1413.38	1142.28	1155.99	1174.16	1506.95	1266.9	1495.56
CIT1	3396.83	2942.76	5682.82	3394.51	1561.3	2582.91	3785.41	2564.76	4104.47	4950.01	5667.5	6105.27	9731.48	5917	10346.9	3716.03	6950.37	6967.91	5162.83	8874.09	4906.06	4078.27	3861.08	6729.66	5452.14	5386.29	6152.21	4002.73	1582.05	3785.31
CIT2	7548.46	3972.16	5165.16	4603.91	2232.91	4569.44	4949.38	5364.6	3522.31	7425.82	3934.2	5733.95	3822.37	5315.33	7933.59	4116.82	8064.07	6170.37	4297.87	6512.78	4678.38	2764.41	3078.02	6018.22	4739.64	4777.86	6092.82	3596.29	3205.54	4434.31
CIT3	527.027	538.97	399.79	398.481	718.905	571.469	496.213	432.102	710.171	457.324	533.078	440.48	641.763	364.847	683.111	495.548	337.188	662.853	527.316	424.699	666.518	924.83	723.964	528.718	484.012	367.983	349.586	397.493	720.804	483.289
CKA1	900.186	806.527	912.551	972.771	1144.26	1270.57	1130.37	1215.63	1008	1216.99	1419.91	1199.86	1242.58	1196.25	1344.74	1248.97	1372.59	1278.31	1260.08	1586.19	1102.27	797.291	1143.2	1200.42	1233.87	1147.67	1115.92	934.789	1030.96	985.793
CKA2	385.049	375.973	543.579	314.165	799.509	409.837	340.726	404.884	395.951	586.314	523.585	643.961	474.544	769.364	341.673	365.78	643.705	440.738	568.495	603.793	513.782	131.512	405.167	2277.1	518.484	577.115	636.256	562.635	141.467	6202.96
CKB1	954.987	923.753	902.731	878.653	839.772	929.634	858.464	844.936	1055.26	989.031	1047.45	1320.88	874.989	1034.52	1045.33	1038.28	1021.15	1131.87	1031.06	1045.16	963.592	921.027	919.431	1030.18	1051.06	902.053	924.279	949.393	911.327	997.908
CKB2	1215.3	1372.06	1591.01	1154.11	1025.88	1377.08	1261.89	1387.34	1418.71	1488.07	1833.17	1614.32	1607.55	1472.05	1808.09	1356.05	1662.05	1647.62	1606.51	1882.5	1406.3	1112.46	1354.98	1613.62	1648.22	1715.73	1677.87	1510.77	1121.53	1389.16
CKI1	1602.01	1299.74	1540.39	1318.51	1716.59	1494.33	1308.43	1421.42	1799.71	1629.58	1300.51	1956.89	1279.74	1983.94	1795.39	1748.38	1555.44	1151.43	1209.02	993.501	1568.76	1343.79	1513.57	1473.32	1531.88	1352.79	1455.11	1315.32	1042.83	1454.72
CKS1	390.218	515.624	478.245	449.262	430.938	435.738	503.379	383.3	407.704	398.484	445.871	422.794	493.575	398.659	610.258	349.65	412.19	573.064	502.182	629.97	445.133	435.983	464.759	433.351	502.412	323.579	356.331	372.5	596.634	501.796
CLA4	660.725	526.572	578.761	566.448	767.455	806.271	1006.65	627.968	674.816	837.594	729.321	721.302	704.272	610.13	636.504	632.348	612.355	610.656	702.195	840.86	581.732	733.443	862.836	798.982	752.226	643.697	643.533	693.837	704.492	654.929
CLB1	228.802	254.152	137.722	242.942	377.317	171.929	185.936	299.008	211.738	181.512	101.772	123.293	213.67	182.631	181.759	96.3154	119.238	185.276	237.76	284.683	118.179	147.333	868.902	115.05	96.4423	65.249	120.836	168.831	235.54	285.731
CLB2	266.361	369.019	179.113	224.978	377.299	354.223	281.263	239.8	312.291	204.079	236.426	213.085	286.224	147.425	358.896	210.364	92.3177	345.082	261.108	221.746	331.084	464.084	349.749	185.849	274.33	138.311	204.334	256.116	340.972	303.362
CLB3	837.647	567.109	711.36	657.205	773.543	966.166	713.253	765.385	859.222	583.09	855.83	721.25	838.317	595.758	900.051	764.078	694.53	881.677	782.062	744.486	861.318	1234.8	962.741	753.414	801.968	663.588	647.702	688.565	887.405	821.251
CLB4	232.989	338.549	229.68	206.361	344.116	329.717	258.611	278.556	335.387	229.004	254.492	236.315	321.028	219.377	340.996	222.263	207.534	315.584	307.531	263.728	373.576	410.63	416.636	275.432	283.346	196.096	251.23	303.175	302.424	296.072
CLB5	286.868	957.875	133.597	249.038	197.647	318.978	232.092	180.376	306.781	339.3	239.917	224.714	208.97	234.113	215.177	159.76	155.744	220.749	600.352	170.045	246.275	4585.22	315.032	169.095	206.08	106.05	226.676	202.195	217.316	377.316
CLB6	189.371	247.94	116.468	92.0611	234.935	186.207	206.714	161.136	206.76	100.214	202.835	104.037	240.06	98.3038	1238.39	96.0039	102.847	165.855	245.567	194.569	1205.03	356.931	242.839	757.226	133.865	91.3636	98.3324	194.172	232.329	172.397
CLC1	2191.53	1419.6	1838.03	1960.14	1777.54	1530.31	1706.41	1457.42	1695.1	1815.66	2169.37	2376.27	2149.89	1956.38	2241.75	1939.47	2342.04	1539.28	1919.71	1987.53	1784.65	1404.4	1431.85	2103.68	1932.34	2079.57	1962.6	1804.38	1596.07	1649.85
CLF1	843.052	721.998	807.709	916.23	755.021	783.02	868.516	811.712	829.173	879.012	960.151	932.096	769.858	986.336	934.42	812.356	989.988	1083.68	847.418	1078.42	801.711	666.125	2972.47	889.727	1015.31	979.728	959.822	797.152	899.347	976.494
CLG1	1042.35	864.534	972.254	1125.52	1448.36	1111.09	1031.22	1065.6	1375.97	1100.47	1221.23	1577.75	1380.02	1464.05	1407.96	1360.16	1170.31	1278.16	1134.73	1474.98	939.732	957.709	1158.5	1291.34	1124.24	943.014	1123.97	811.772	2188.4	1350.52
CLN1	438.646	491.216	234.51	330.113	701.429	620.773	536.399	618.962	507.37	592.227	418.099	335.53	503.072	338.592	450.816	315.964	292.398	365.888	387.037	437.44	336.407	432.32	418.522	389.358	261.127	247.886	228.588	388.613	423.284	459.772
CLN2	330.659	375.4	225.937	395.452	255.09	346.273	339.637	361.887	320.378	443.353	290.687	252.767	334.859	256.728	274.506	297.353	326.445	291.496	350.409	319.082	264.687	314.123	287.259	261.412	282.685	209.035	191.767	287.965	401.728	301.883
CLN3	2682.5	2068.26	2143.87	2267.19	10374.7	2740.95	2359.01	2647.87	2686.66	3864.43	2613.63	3682.17	3864.61	3069.33	2502.87	2680.29	2123.82	1415.39	1982.27	2205.69	1722.12	2450.58	3274.72	2080.14	2391.46	1478.61	1767.43	1459.66	1979.77	2220.26
CLP1	593.215	529.793	444.38	591.394	583.843	625.073	638.467	484.534	734.767	589.325	590.464	561.984	618.404	520.63	652.552	574.194	458.34	635.895	616.013	590.903	616.876	691.864	682.321	609.212	636.134	521.683	534.17	531.262	680.503	545.72
CLU1	876.062	870.924	1461.79	1197.37	595.527	1190.52	1117.8	1341.81	1053.88	1443.75	1576.24	1567.12	910.196	1419.05	1112.83	1513.26	1428.57	1112.52	1254.01	1125.92	1158.74	378.946	843.33	1393.16	1142.81	1478.82	1448.28	1306.69	409.025	1274.4
CMD1	1524.45	1061.52	1707.53	1694.43	999.747	1325.97	1625.65	1539.16	1551.84	1930.99	2089.8	2395.54	1769.61	2116.88	1845.72	2068.59	1792.27	1688.65	1696.97	1741.53	1517.27	773.8	1242.5	2109.57	1791.67	1905.67	1912.11	1651.03	1192.63	1704.98
CMK1	803.638	815.137	793.993	712.574	591.441	592.336	716.285	679.687	959.116	600.229	583.935	1143.24	626.038	1031.35	708.053	978.367	555.862	811.204	710.096	737.884	667.765	729.825	675.431	628.739	631.299	678.24	679.52	755.239	769.745	904.604
CMK2	1664.28	1358.55	1747.63	2032.31	1552.6	1398.53	1844.24	1578.83	1356.31	2297.36	2421.7	1177.14	2133.61	1238.35	1846.39	2138.53	2604.57	3392.92	3242.89	2606.19	2761.11	2409.6	2774.24	4041.45	2945.54	3368.59	1880.69	1735.97	1895.12	1414.1
CMP2	574.536	589.204	528.577	522.549	554.632	576.197	585.051	499.74	635.153	636.603	739.829	686.023	685.744	611.375	646.208	663.381	606.534	673.053	1019.49	683.452	622.025	525.539	629.003	649.371	642.381	578.172	644.857	589.336	637.339	676.652
CNA1	717.853	771.376	841.521	920.069	562.75	726.782	719.265	670.669	717.408	1010.11	996.851	1000.89	827.324	1473.52	900.411	1059.7	1063.55	928.784	1031.69	1061.26	706.406	2584.35	28892.9	961.516	934.247	894.238	1068.19	803.126	595.538	789.096
CNB1	2060.25	1071.45	1668.89	1717.42	1823.06	1230.39	1366.94	1298.49	1656.74	1743.51	1887.69	2251.51	1881.05	2059.44	1625.69	2812.93	1718.94	1730.67	1569.73	1709.57	1644.78	1063.41	1376.99	1949.41	1807.41	1901.62	1912.3	1761.45	1602.8	1432.28
CNE1	122.66	258.564	296.23	139.614	168.815	292.699	266.568	257.909	205.071	136.155	168.517	160.543	96.9391	215.769	192.64	874.704	143.011	97.9328	165.63	200.242	145.128	90.8218	101.292	98.6633	126.206	84.9306	169.689	100.964	138.069	264.565
CNM67	2076.78	1399.83	920.527	1004.65	1938.73	1308.66	1073.41	1528.31	1077.9	1817.33	1442.98	1709.56	1762.84	1374.83	1096.87	1358.58	1310.64	942.714	1368.23	1007.21	1228.23	1848.27	1692.78	1139.02	1686.23	896.527	722.141	1142.4	754.5	665.244
CNS1	457.376	313.443	486.685	463.668	389.403	512.727	561.072	1470.42	460.71	495.437	558.251	532.883	291.257	461.831	422.35	453.151	477.134	407.507	485.927	400.399	400.89	288.719	420.173	528.284	507.895	536.903	490.23	496.341	461.728	481.32
COB	657.344	588.615	561.983	1567.42	1703.5	1091.69	655.379	800.007	875.848	692.091	659.071	759.716	1140.76	923.054	743.96	663.457	337.564	657.757	422.173	673.571	1038.02	1422.23	2298.41	1210.38	277.839	275.403	480.377	514.748	1521.96	1183.43
COF1	1346.4	1172.98	1817.03	2055.04	926.4	1519.43	1803.13	1481.95	1586.98	1949.9	2403.34	2463.53	1458.73	2622.83	2066.57	1972.4	2127.69	1806.06	2017.79	1829.38	1869.98	708.641	1269.47	2523.37	1771.36	2056.74	1816.13	1916.99	966.101	1559.19
COG1	344.252	639.589	421.952	527.785	1531.67	483.274	440.25	561.226	480.161	1057.79	622.122	560.462	591.091	565.36	524.353	649.115	548.817	788.053	502.928	515.373	518.137	599.237	701.522	827.26	559.774	733.991	512.87	604.942	499.417	504.901
COG2	742.856	667.855	613.489	558.663	992.261	835.581	806.972	669.586	863.394	647.904	806.588	644.564	776.935	545.937	605.715	671.398	608.522	1106.87	808.495	639.577	857.644	1295.6	1067.58	889.568	825.661	575.655	566.232	598.085	948.278	795.125
COG3	640.552	539.27	456.906	489.209	827.245	718.795	569.017	549.309	641.42	471.9	683.535	756.516	1342.44	479.1	719.269	584.401	458.288	714.635	555.778	416.481	615.321	916.892	792.801	652.635	475.431	457.113	436.172	479.027	686.927	597.96
COG4	418.442	345.018	503.601	362.984	439.74	484.516	448.169	430.018	423.973	535.897	447.055	462.495	415.018	454.918	384.876	415.102	450.932	415.401	375.767	438.045	387.591	388.184	406.166	378.418	344.978	329.001	297.793	421.076	347.105	486.144
COG5	408.466	564.018	388.121	504.994	447.249	460.437	417.941	360.565	489.314	326.676	431.979	461.694	477.133	356.662	556.482	363.232	291.112	450.301	366.703	430.789	395.319	519.214	395.468	391.977	456.15	341.421	310.37	423.388	453.525	461.201
COG6	538.668	624.442	519.092	565.671	657.658	544.552	543.014	628.869	636.59	611.433	625.525	732.484	648.436	625.482	566.169	549.354	478.905	485.825	500.649	593.988	591.294	559.489	649.063	661.419	583.454	517.066	490.281	582.866	716.872	634.967
COG7	415.187	422.254	458.996	569.396	386.144	521.389	449.942	445.903	478.912	543.554	510.084	459.05	414.173	542.656	637.919	445.838	493.005	516	592.397	555.835	536.838	479.001	526.183	561.01	448.92	431.197	456.238	520.607	383.281	561.497
COG8	423.395	339.102	389.782	437.563	487.664	538.328	545.063	460.158	504.244	611.43	586.702	660.666	530.503	646.056	585.444	539.869	496.133	500.078	469.402	422.585	563.602	478.083	518.136	606.381	499.771	484.962	490.743	584.949	365.67	538.162
COP1	954.955	733.653	1171.44	1089.87	492.556	885.994	1102.63	1333.85	1020.3	1379.14	1275.91	1750.86	720.431	1561.49	842.164	1388.95	1062.21	863.567	1166.7	1093.5	827.099	446.237	859.989	1137.32	1184.36	971.007	1021.87	888.586	469.304	1235.41
COQ1	510.484	372.602	761.002	497.958	365.94	294.808	308.43	414.994	462.668	505.396	760.896	704.468	929.48	628.749	906.389	544.334	1142.62	696.537	672.109	781.831	634.342	164.263	371.462	471.48	533.587	566.486	701.663	591.196	619.118	856.416
COQ2	714.013	717.67	636.563	922.281	817.7	900.267	643.415	664.671	685.015	794.54	599.211	771.04	484.929	807.919	615.34	760.866	506.795	620.58	867.271	600.759	720.862	621.295	749.84	784.874	839.98	730.746	534.464	829.687	752.57	801.33
COQ3	642.802	632.182	651.821	537.209	808.821	1426.35	787.293	624.944	687.62	547.534	599.601	648.823	559.929	585.662	637.332	628.902	589.181	710.42	776.61	640.035	724.703	730.132	670.066	653.031	611.515	636.865	577.504	706.899	606.253	762.176
COQ4	1451.02	953.726	1128.96	2263.13	1051.33	906.867	1037.99	902.347	1411.84	1025.28	1343.96	1664.71	1252.89	1294.45	1418.03	1288.76	1210.05	1146.7	1022.08	1008.53	948.83	865.789	959.321	1124.38	1033.99	1116.89	1102.77	948.209	1247.53	1393.49
COQ5	1275.14	1417.36	1467.2	1453.93	1200.46	1359.3	1482.79	1315.39	1819.66	1427.27	1699.95	1752.14	1343.16	1419.08	1543.91	1356.65	1382.09	1556.49	1523.1	1305.69	1470.81	1240.59	1473.51	1653.77	1725.39	1609.86	1470.36	1436.24	1432.97	1329.02
COQ6	954.69	1104.9	1367.68	1358.7	598.13	722.72	872.672	1016.48	894.515	1095.08	1124.26	1631.78	936.252	1521.79	1145.87	1234.28	1479.28	3694.66	1222.57	1526.65	1301.43	485.794	915.73	1463.69	1283.83	1324.87	1468.33	1326.9	1013.4	1684.93
COR1	2642.39	2923.54	4898.29	3513.88	2809.49	3174.33	2438.6	2404.25	2968.53	3334.24	4499.26	5487.56	8225.75	4895.29	5765.72	3806.69	4178.04	3295.33	3157.92	6399.94	3280.91	2591.91	3261.34	4523.07	4445.17	4645.79	5108.36	4137.62	1903.98	3196.84
COS1	2885.82	3552.15	3342.31	5712.81	4129.49	3770.43	3501.05	4061.51	2409.2	5712.49	4123.24	4196.86	5571.66	4231.68	4302.68	3513.24	4507.96	3669.76	3703.27	3394.36	3568.96	1837.74	4274.91	4043.24	4179.96	4792.53	4054.19	3925.64	2814.46	2858.64
COS10	155.637	219.283	295.721	107.328	433.401	205.817	198.778	620.058	198.352	188.336	173.171	111.084	124.444	213.176	192.57	152.496	1253.78	81.5515	125.684	211.277	272.15	198.853	301.666	183.74	156.888	60.9546	111.185	77.7604	206.7	406.543
COS12	97.0368	293.536	125.163	138.348	253.735	233.071	293.622	270.291	538.205	217.398	120.2	223.36	190.556	249.409	1258.11	133.416	64.7362	93.8798	146.051	161.005	141.446	362.187	1291.64	150.825	117.078	63.4847	89.8828	224.147	416.782	277.955
COS2	5759.09	6432.06	5651.42	11404.2	6672.24	7197.55	6339.44	6731.84	4750.57	8932.13	7265.49	6825.56	8658.02	6289.21	7786.08	6494.37	7509.76	7476.53	7061.99	5914.27	5823.77	3537.98	7027.74	6945.36	7007.19	7522.07	6165.64	5829.61	5102.76	4334.13
COS3	7396.66	8124.15	6829.97	14068.5	8517.72	9263.51	7792.18	8299.58	6340.33	12143	9448.14	8164.06	10333.9	8857.15	10668.6	8215.06	9699.83	9588.47	8916.7	7464.69	7706.49	4482.31	8274.17	8762.62	9134.99	9938	7768.94	7659.63	6405.07	5448
COS4	5637.35	6865.36	6010.13	12070	7530.81	7087.2	6686.83	7266.8	4874.07	10125.7	7456.22	7336.63	9641.98	6863.6	8445.2	6544.43	7687.33	6635.72	6869.88	5877.5	6421.2	3161.35	6987.67	7432.99	7199.04	8312.87	6802.31	6719.7	4917.74	4794.92
COS5	2958.21	5008.54	4506.92	4515.89	5792.31	4966.59	4409.52	5561.9	3322.85	7106.29	5307.82	4890.2	6389.75	5891.22	6017	5037	6415.06	5349.67	5467.99	4471.1	4375.7	2531.8	5396.9	5290.8	5163.13	5455.11	5015.44	4052.6	3303.17	3255.83
COS6	1436.76	989.069	683.81	1159.63	1802.94	1427.03	1256.16	812.077	900.046	706.601	840.318	474.547	1172.3	319.255	831.894	501.155	383.29	781.476	591.101	427.876	697.723	1345.5	950.062	623.523	590.108	419.644	357.731	649.479	1925.73	989.375
COS7	1140.78	1363.22	1064.45	1212.34	1226.29	1090.87	1664.62	1591.95	1046.38	1946.25	1439.42	1237.26	1592.36	1085.69	1178.13	1529.92	1667.48	1558.65	1525.96	1165.74	1417.14	1264.36	1525.45	1624.23	1231.54	1079.67	1358.33	1059.19	1186.11	1055.05
COS8	401.848	530.217	117.963	545.846	317.478	432.784	246.478	98.0557	279.014	301.194	64.1873	486.292	172.149	272.115	308.195	243.6	154.808	972.944	228.286	254.039	188.187	433.15	189.499	447.214	139.514	76.5174	107.248	908.21	791.308	650.895
COS9	598.831	565.455	728.938	727.63	820.239	700.532	708.456	573.205	613.145	1062.82	859.059	577.929	751.299	661.545	665.545	652.999	873.367	858.919	836.292	645.702	873.687	439.714	754.736	842.173	605.926	778.813	537.89	874.408	706.493	722.908
COT1	1193.31	927.43	1038.86	1081.79	1019.52	1102.06	1161.62	894.599	1140.6	1218.22	1312.75	1150.41	1266.87	958.233	1415.77	979.194	1183.6	1168.22	1345.31	961.619	1183.47	1235.68	1122.25	1077.04	1138.95	952.422	904.956	931.396	1075.22	1011.64
COX1	389.796	332.882	576.23	277.442	1093.59	11624.9	601.253	39694.8	358.076	606.015	415.578	374.319	758.629	838.892	601.918	528.081	377.091	321.7	494.713	382.353	3148.97	293.832	619.213	252.09	399.632	161.967	311.318	190.839	444.777	533.682
COX10	540.871	915.768	517.802	745.804	512.409	585.393	517.23	540.235	606.349	500.662	725.257	531.282	558.381	544.49	612.779	473.333	453.512	686.655	689.893	607.279	682.253	698.457	611.071	589.385	602.689	451.653	486.381	560.466	564.461	621.253
COX11	291.264	333.632	447.261	243.22	478.373	314.015	389.607	653.698	316.458	425.491	950.969	482.34	530.409	412.699	602.678	219.526	440.158	362.934	410.737	378.194	2804.11	252.679	451	450.664	377.052	448.27	432.025	431.502	160.779	355.219
COX12	3258.38	2043.67	3883.16	4566.09	3384.84	4659.21	2532.59	3045.5	2517.21	3558.61	4149.11	4111.8	5869.8	4802.27	6476.96	3193.14	3724.14	2664.29	3024.28	3908.29	2792.79	1752.78	2464.15	4415.72	4186.63	4506.69	4274.1	4423.61	1497.3	2986.97
COX13	5695.06	4551.65	7202.84	7624.93	5337.62	7083.86	4563.7	4938.52	4688.38	6307.47	7353.3	7715.35	13736.5	8081.02	11827.9	5639.76	7365.14	5656.67	6456.4	9819.29	6597.28	3546.58	5524.22	7476.91	8643.42	7832.06	7816.81	8298.3	2668.23	4649.76
COX14	809.528	740.161	1006.19	806.569	667.656	889.529	919.162	898.338	785.889	950.793	1492.51	1067.85	1375.75	1020.43	1211.71	911.777	1113.75	1112.65	991.141	1411.58	1076.22	397.306	739.757	1125.06	1010.57	1074.82	1080.42	1123.41	575.503	861.417
COX15	2002.01	2024.57	2979.04	1733.42	2116.09	2563.64	1805.1	2757.75	1981.17	2044.67	3756.28	2754.52	4629.65	2827.82	3838.33	3081.37	3395.24	2657.67	3505.26	3019.03	3570.96	1886.84	3253.32	3070.84	3803.92	3686.92	3060.54	2848.1	1526.32	2945.48
COX16	800.676	727.921	998.69	826.052	961.002	874.941	825.217	741.346	917.465	944.191	1269.6	1003.2	1355.83	782.997	1095.86	729.87	896.947	1151.13	1004.58	1254.56	1176.09	1025.04	1124.91	1214.67	1113.64	1038.05	1002.7	1021.74	975.533	795.173
COX17	606.744	554.271	882.378	862.832	577.771	2221.51	832.161	931.934	515.451	906.415	1005.75	860.198	728.741	911.609	1074.46	834.842	1263.35	804.03	1189.7	968.779	938.597	350.069	528.722	982.655	836.708	900.47	1040.77	1070.1	442.136	806.619
COX18	439.657	472.793	523.593	554.952	886.626	495.53	540.118	603.739	385.263	608.196	660.489	569.069	555.94	689.088	767.894	581.794	569.297	569.748	529.929	745.887	495.746	494.068	654.182	553.256	474.952	429.784	468.589	421.594	550.507	599.928
COX19	614.303	816.328	631.061	745.737	1416.22	788.982	778.807	1360.14	926.185	760.476	888.735	627.821	1045.74	812.122	1320.67	1158.31	645.233	821.455	870.823	798.166	576.244	1175.89	1327.67	768.997	689.226	407.893	600.698	418.108	1057.85	831.727
COX2	373.983	617.323	1313.03	433.209	457.053	411.713	461.38	517.809	612.649	494.369	437.837	346.015	641.018	537.143	829.86	1621.65	1223.05	743.045	2157.76	538.694	870.245	1140.25	854.081	602.865	1757.83	813.921	553.844	646.092	451.595	863.179
COX20	1097.13	929.737	1565.04	820.342	784.99	1024.82	1097.13	1012.81	1240.47	1498.76	1479.33	2002.98	1641.67	1705.96	1712.06	1299.29	1446.86	924.662	1195.97	1412.19	1357.72	622.702	1021.41	1682.26	1394.82	1511.31	1526.73	1446.46	573.339	1227.4
COX3	322.664	679.567	422.259	221.333	830.092	549.826	343.536	438.136	667.722	336.503	376.747	285.009	562.518	551.117	832.176	1031.18	330.184	374.937	416.057	747.361	458.646	789.259	1428.13	398.492	555.431	187.086	512.586	341.279	430.639	475.222
COX4	2305.15	2243.47	3873.07	2207.59	3202.55	3717.28	2246.6	2029.89	3403.25	2904.82	2506.52	3838.19	3771.33	3824.42	4397.17	2651.63	2788.41	2102.95	2348.9	2920.87	2239.67	1952.45	2689.12	3405.39	3424.92	3434.17	3870.86	3333.03	1530.74	2796.1
COX5A	3995.49	4044.96	8866.87	3489.75	8238.55	10401.2	3194.81	2757.16	5876.24	6341.54	5590.97	9189.42	6679.34	9975.96	8717.9	5575.99	5404.81	3898.7	4524.39	5022.1	4037.5	3342.7	4386.07	6701.07	7038.36	7483.81	7520.19	7579.85	2143.6	5211.48
COX5B	1986.25	1348.11	1827.7	2277.74	1071.46	730.878	1087.61	1282.68	1088.35	848.914	1248.65	1326.23	2115.86	1432.45	2562.8	1186.07	1940.79	1561	1609.3	2160.81	1743.29	796.422	1214.47	1679.16	1762.3	1516.01	1643.2	1468.64	3109.01	2095.58
COX6	1326.25	1454.18	2169.31	1545.93	2137.42	2779.25	1308.52	2203.54	1502.71	1613.11	1547.19	1918.96	2458.42	2033.87	2566.93	1690.77	1316.14	1223.22	1579.33	1504.56	1307.61	1053.43	1217.18	2001.11	1830.1	1994.42	2008.08	2118.4	1214.51	1633.04
COX7	2665.67	1462.9	3046.02	4135.55	3587.3	5251.6	2067.38	1928.71	2665.29	2943.64	3339.67	2897.47	3935.71	2973.19	4754.67	1984.35	2920.98	2278.09	2423.44	3330.3	2240.81	1425.83	2184.14	3730.01	3688.25	3057.9	3198.34	3143.51	1800.21	2051.03
COX8	1916.42	1588.59	3766.16	2526.52	2627.06	3548.6	2021.91	2008.64	1919.51	2962.69	3179.69	3366.59	3691.16	2976.34	3595.68	2210.73	2711.11	2139.56	2510.88	2483.18	1961.34	1008.29	1875.78	3563.73	3304.3	3376.13	3226.8	3625.09	702.195	2439.3
COX9	2188.33	1556.44	3290.19	2736.97	2301.06	2789.38	2175.11	1843.33	2004.44	2688.12	3002.19	3328.15	3173.44	3024.14	3485.51	2239.48	2627.29	1880.78	2196.03	2838.26	2097.98	1257.33	1650.24	2776.06	2808.75	2752.21	2930.61	2543.85	1837.15	2491.14
COY1	622.304	574.705	576.278	595.961	551.601	865.617	627.763	630.646	765.354	682.177	656.968	680.871	557.328	688.775	750.616	628.264	587.702	657.732	684.311	674.74	734.019	664.646	814.996	649.809	631.11	561.67	530.518	596.623	663.772	691.482
CPA1	7885.45	7650.84	8824.73	9128.78	13813.2	14173.4	6975.01	9611.8	8239.18	8403.5	10269.1	11789	15886.1	10269.7	11285.9	9062.76	7095.59	8583.05	5540	14776	6670	5954.55	6945.73	5917.73	7495.52	7607.72	10586.2	7378.2	10132.8	6146.03
CPA2	955.707	950.198	1027.68	1419.39	3313.27	2509.93	1175.97	1065.78	961.567	1315.75	1198.13	994.25	1210.74	852.797	856.16	959.125	986.75	1196.97	989.139	1681.18	908.289	722.936	966.06	1012.47	881.277	1044.25	1010.54	1120.42	5331.12	956.803
CPD1	340.291	403.44	295.317	261.977	349.666	218.68	237.024	226.204	324.106	240.389	276.257	219.028	318.338	209.886	290.421	219.065	197.552	296.262	251.741	308.411	279.204	288.531	282.682	179.429	307.668	156.876	253.895	239.052	293.589	390.581
CPR1	7640.61	6909.78	10958.3	6416.88	3852.73	5771.7	7398.25	6858.91	7877.39	8969.67	9255.68	13416.2	8530.77	12482.5	8841.23	10060.2	9073.17	6104.9	7371.46	6759.26	7098.42	3930.63	7874.66	10212.2	9314.96	10268.6	8548.44	7331.38	4279.46	7919.29
CPR2	1680.71	1119.97	1272.53	1671.4	1206.17	1954.38	1438.88	2262.07	1732.12	1589.48	1935.78	2199.74	1153.69	1845.07	1353.87	2004.13	1671.96	1758.85	1838.18	1605.37	1739.68	1144.15	1917.67	2063.15	1785.39	1665.13	1594.33	1572.55	1160.52	1421.29
CPR3	1796.46	1392.34	2906.33	2151.08	1353.72	1916.93	1740.22	1820.96	2256.79	2225.92	2631.97	3253.5	1979.46	3100.61	2607.29	2412.82	2453.7	1586.08	2063.37	1704	2087.51	1140.65	1856.11	2492.74	2386.33	2715.61	2694.75	2653.28	1028.61	2269.07
CPR4	3328.34	1721.5	2296.18	2116.02	3140.14	2483.04	2232.25	2215.35	2310.65	3001.46	2533.95	3093.99	2654.27	2625.06	2515.16	2863.57	2469.14	3031.23	2632.82	2776.56	2377.14	1733.78	2538.96	3098.69	2940.62	2866.26	2667.01	1913.56	2039.95	2353.9
CPR5	992.865	816.837	1019.04	1397.51	587.833	1080.33	1233.19	1213.34	1095.97	1190.07	1764.98	1604.85	1090.45	1369.53	1222.2	1125.93	1170.56	1362.12	3091.66	1234.12	1126.84	546.065	973.926	1493.74	1294.2	1390.38	1003.59	1282.32	730.308	1092.22
CPR6	4184.52	2315.47	4109.9	2425.24	2672.17	2310.57	2422.39	2710.24	1562.79	3447.96	5803.71	2592.87	7117.93	1974.02	4047.09	5712	4930.72	5056.78	2559.92	7021.56	2206.68	1853.37	3224.24	3344.78	4583.55	4078.58	4390.06	3382.9	4171.07	2812.67
CPR7	276.034	374.613	365.136	442.087	335.635	537.706	534.817	434.704	572.617	521.53	503.154	456.168	298.455	426.203	431.685	400.654	366.704	466.099	551.634	494.279	486.263	371.103	370.91	452.979	412.314	392.412	408.096	507.011	354.574	440.489
CPR8	692.675	825.803	761.411	734.585	789.822	786.616	665.036	645.773	776.087	611.828	770.477	894.425	702.446	808.138	665.575	680.759	623.695	669.804	653.383	710.83	562.718	591.357	644.676	668.109	698.82	663.328	639.445	780.116	636.64	715.249
CPS1	834.586	603.23	675.54	577.801	1244.6	1228.65	792.613	843.568	1050.38	1315.27	971.784	959.515	1153.39	1225.13	1918.69	1191.19	647.754	808.202	871.171	764.878	929.918	946.887	929.199	1024.65	720.271	697.935	578.105	554.958	855.607	805.212
CPT1	647.08	582.727	861.322	772.733	529.235	828.756	802.229	577.952	741.415	856.947	730.114	1055.32	612.71	956.245	881.311	735.781	856.09	726.157	796.753	720.325	704.385	402.09	726.026	917.517	909.133	883.323	818.413	772.752	458.554	839.361
CRC1	1789.98	1508.44	1739.26	1303.3	1940.42	1489.64	1640.69	1816.48	2100.8	1615.88	1620.18	1946.73	2498.58	1396.74	2104.64	1745.39	1515.9	1383.44	1284.98	1499.01	1627.56	2282.5	1919.76	1400.7	1693.44	1382.44	1624.67	1464.66	1942.26	1569.84
CRD1	802.557	603.331	856.012	1169.56	400.778	739.216	806.417	765.14	1713.91	852.235	2194.32	1174.86	670.524	1007.94	795.968	686.113	974.386	1009.72	1199.49	1006.8	1090.77	457.969	773.055	1172.18	1117.92	1114.87	950.192	1290.86	411.629	959.426
CRH1	2142.37	982.131	1362.12	2413.67	1355.45	1551.69	1227.49	2053.52	960.84	2290.1	1426.44	1197.78	1185.04	982.854	845.684	1023.34	1121.04	903.998	952.357	941.788	818.642	794.87	1263.07	1856.41	1314.88	1415.41	951.157	1331.57	1388.96	1298.76
CRM1	1813.63	1735.71	2357.3	2434	1610.9	2653.95	2020.34	2049.55	1990.04	2058.58	2432.76	2457.64	2671.6	2127.54	3011.64	2211.49	2511.67	2537.74	2295.94	3018.2	1962.44	1972.7	2444.22	2290.18	2479.88	2355.2	2754.33	2120.13	1907.91	2064.74
CRN1	945.88	693.219	898.045	1266.34	849.288	973.87	1045.79	1012.14	1128.38	1298.87	1276.44	1198.7	1040.55	1139.4	970.844	1119.42	1177.96	1294.42	1232.99	1243.51	1036.79	909.214	1041.31	1457.27	1065.18	1078.86	853.423	920.33	886.023	996.994
CRP1	408.351	499.963	327.245	450.977	543.787	700.568	645.089	584.773	453.712	434.867	620.399	366.81	569.739	286.444	547.557	397.499	500.081	582.674	538.692	751.712	516.14	476.457	405.545	583.801	479.232	501.123	421.662	440.638	516.512	470.536
CRR1	473.92	445.652	328.973	395.317	530.401	474.843	473.74	357.973	714.732	354.893	428.42	584.893	547.333	606.335	570.115	516.893	300.839	484.628	384.806	423.203	539.346	754.594	563.973	388.97	425.032	266.381	293.3	390.838	508.398	415.91
CRS5	3478.87	3388.9	4290.48	4210.67	3273.05	3320.32	3967.11	2886.91	3792.37	2743.37	4493.44	3409.84	5773.47	2898.63	5601.11	2947.34	3537.84	8740.33	3914.79	4943.82	3530.79	3277.42	3384.15	5115.17	4484.52	4401.04	3944.7	3349.33	4816.38	3029.88
CRZ1	909.59	857.546	966.504	1256.84	944.986	831.238	1299.49	1018.64	958.456	1105.77	1545.39	930.27	1148.84	802.201	1063.77	917.986	1211.15	1361.72	1273.23	1370.54	1265.94	705.804	1032.26	1816.22	1154.4	1561.06	894.816	1052.84	858.317	929.01
CSE1	1086.28	806.651	1267.92	1392.11	892.04	1213.36	1071.96	1374.98	1064.55	1430.98	1640.18	1495.64	1249.55	1302.19	1357.3	1425.52	1267.25	1234.56	1361.78	1294.22	1147.37	933.388	1224.13	1475.39	1336.73	1450.47	1388.93	1240.13	1062.06	1170.63
CSE2	410.993	476.753	365.101	471.737	500.455	947.834	516.111	455.505	587.761	414.905	562.734	430.521	574.224	343.272	547.221	401.439	329.6	510.75	484.352	578.113	2096.28	611.116	547.076	564.951	468.121	484.915	365.315	483.582	496.688	510.836
CSE4	214.74	259.125	191.123	232.328	321.21	306.617	236.865	378.495	352.297	230.889	311.601	233.445	301.044	225.463	345.42	182.212	233.837	280.334	291.753	356.233	337.267	357.86	343.613	259.594	235.459	200.592	226.692	261.722	246.434	290.311
CSF1	589.484	407.246	573.341	556.061	510.395	553.935	400.235	497.485	561.467	500.496	495.093	588.888	411.273	575.513	601.026	534.374	592.432	526.307	532.526	575.47	606.813	519.779	570.923	478.36	488.896	430.569	463.94	500.242	773.624	844.723
CSG2	1628.99	1582.95	1972.58	2222.09	1238.83	1505.13	1992.97	1851.7	1769.49	2161.47	2623.86	2154.71	2268.11	1818.91	2079.42	2206.67	2238.39	2524.72	2032.19	2289.5	2000.15	1307.69	2092.5	2389.55	2487.37	2419.02	2159.48	2007.18	1256.31	1787.98
CSI1	82.2266	118.2	166.416	195.264	128.627	235.604	258.811	432.318	205.241	158.409	180.118	148.945	171.517	185.903	228.055	123.05	334.542	173.967	232.431	211.778	137.889	756.966	181.354	449.238	112.913	91.5945	170.103	88.6494	110.248	202.196
CSL4	785.626	839.428	851.122	864.168	922.187	913.631	898.63	832.632	1049.13	903.868	1047.84	979.528	1156.13	922.325	1013.09	916.834	898.181	1061.04	970.526	1058.54	897.242	1065.66	1052.48	946.068	892.83	754.294	721.17	856.226	1254.05	725.407
CSM1	577.343	476.739	470.678	595.859	732.764	801.561	546.639	452.316	613.606	655.264	669.621	505.182	699.55	446.178	680.654	474.207	455.935	650.752	554.445	545.664	649.805	786.985	685.294	624.143	482.886	440.592	374.594	470.58	426.384	438.246
CSM2	447.023	317.16	213.366	277.82	662.025	397.959	267.291	363.437	373.152	349.757	358.573	183.97	280.571	342.599	442.656	146.368	227.748	400.522	451.015	309.051	352.902	509.054	399.293	319.02	238.504	204.079	211.201	315.07	476.489	421.346
CSM3	2449.56	3065.77	2124.52	2901.33	3394.79	2231.77	2022.58	1507.76	3735.45	1431.67	1819.47	1541.81	2257.69	1311.21	2419.7	1635.76	970.257	2846.16	2223.18	1892.42	1564.61	3234.1	2023.83	1604.26	1863.55	1456.59	993.112	1458.74	5452.13	1660.59
CSM4	287.104	379.032	290.182	229.153	457.423	419.773	259.414	327.345	530.924	225.088	326.372	275.339	439.843	209.441	423.007	268.743	222.92	403.244	277.81	311.104	470.358	634.527	494.046	255.07	203.486	219.333	181.758	369.488	360.302	346.843
CSN12	522.044	524.074	442.793	566.871	1496.48	630.833	698.308	536.213	612.783	719.018	832.93	713.16	548.211	698.617	788.703	637.906	527.397	564.667	616.939	537.175	590.363	266.109	569.971	588.889	500.217	455.083	491.012	487.941	557.776	560.423
CSN9	330.679	506.592	312.017	471.376	425.524	458.984	289.65	323.069	347.085	379.191	427.981	421.914	498.188	298.826	520.323	308.074	357.798	437.95	294.333	480.946	403.688	507.176	468.001	362.531	352.043	268.666	269.988	370.599	370.821	490.817
CSR1	870.623	892.493	1001.05	1080.08	771.304	1172.59	858.62	1202.76	1219.9	1049.08	1305.05	1408.83	966.037	1136.02	791.878	735.61	1113.21	1130.01	1081.3	1127.35	1061.75	778.26	1045.77	1134	1076.19	1101.2	1053.49	1059.52	745.038	991.49
CSR2	1583.55	1366.87	2245.23	1431.33	895.969	743.203	1112.19	1038.27	1241.74	1373.56	1523.06	1600.75	2750.65	1469.86	2474.09	1583.33	2112.41	1826.66	1554.75	2308.84	1856.86	1334.19	1942.41	1913.65	2336.82	1746.47	2426.53	1576.96	1233.04	1868.75
CST13	389.586	406.845	301.609	447.255	289.864	385.728	262.132	286.197	386.373	233.157	320.064	265.534	318.232	205.304	391.622	283.7	288.73	362.336	327.001	421.138	321.189	515.901	430.204	268.962	361.803	691.676	226.953	368	385.678	433.389
CST6	808.516	1409.87	900.603	947.615	1336.73	872.259	863.263	1062.17	828.837	1001.54	1126.02	1149.02	1235.29	1232.46	1770.23	1131.62	1228.51	1305.96	1166.57	1389.8	1127.3	567.837	1015.68	1171.87	1032.27	1092.68	1112.98	902.834	911.207	1133.38
CST9	503.583	305.417	483.106	545.237	324.46	515.505	362.714	436.386	413.123	388.751	420.126	453.619	465.933	433.545	616.669	451.057	487.215	454.905	406.759	504.307	486.445	464.763	380.213	463.334	354.132	352.047	452.685	445.736	415.438	578.566
CTA1	572.434	721.757	876.163	799.703	688.264	491.922	685.744	546.136	786.941	548.056	524.14	568.98	877.219	556.913	961.453	550.025	581.43	581.358	529.424	839.929	652.533	665.606	1051.22	638.5	626.053	562.676	493.268	597.54	766.529	912.242
CTF13	272.856	323.706	284.454	272.325	352.181	463.519	336.958	253.123	435.563	231.407	255.764	258.327	269.027	278.447	541.077	283.427	248.326	371.342	289.526	258.84	311.907	497.193	427.015	228.912	317.002	191.045	133.736	276.097	403.79	350.976
CTF18	329.176	506.406	312.749	378.561	524.065	370.92	360.667	320.135	430.11	295.993	489.788	352.061	402.838	320.662	323.487	333.655	254.843	326.441	356.652	421.958	388.5	389.615	410.077	333.15	237.313	239.967	252.64	427.362	414.353	296.694
CTF19	219.664	370.26	156.274	195.08	300.763	346.464	288.614	336.5	297.901	214.281	210.722	158.555	293.213	160.377	349.235	155.901	167.689	250.862	238.809	328.518	319.41	467.428	402.188	217.033	244.183	145.003	146.754	286.285	405.748	400.757
CTF3	297.58	407.723	284.153	409.094	332.05	432.831	347.786	292.376	418.428	308.074	293.72	286.328	269.654	374.602	395.325	277.794	275.411	380.493	353.175	311.613	370.882	421.553	403.651	330.405	296.025	243.862	212.326	303.372	455.99	395.991
CTF4	503.786	457.229	343.559	396.612	425.242	811.889	433.158	599.178	560.103	491.411	382.814	523.962	396.318	457.881	482.394	414.054	329.068	401.196	519.047	414.59	5376.76	299.089	445.49	372.153	473.462	403.61	354.642	470.307	462.847	610.75
CTF8	465.88	518.165	334.025	612.596	583.869	793.066	576.294	707.768	593.03	536.562	579.691	586.533	476.395	712.639	590.419	512.942	484.995	610.941	579.284	456.471	498.139	664.995	588.005	552.731	525.526	459.356	385.171	469.31	617.847	548.654
CTH1	733.663	744.434	885.124	636.492	682.88	747.112	789.845	589.121	742.504	758.577	989.904	733.321	1319.13	660.156	1353.33	877.611	824.698	1022.22	848.81	1229.95	911.612	898.246	818.739	905.195	871.081	779.085	875.019	777.534	384739	874.385
CTK1	437.455	338.79	358.003	301.353	298.174	395.994	348.043	314.258	416.572	345.186	537.805	364.645	429.502	328	431.574	312.072	408.504	445.664	393.78	494.986	364.773	242.39	323.018	333.902	376.252	372.087	374.69	439.194	418.01	486.795
CTK2	192.74	281.767	339.535	294.052	175.982	286.253	299.659	413.281	258.825	299.198	403.822	307.812	313.217	296.794	373.918	275.584	382.263	351.533	386.653	426.826	348.269	150.589	252.715	312.192	333.674	286.648	315.606	282.835	244.01	322.541
CTK3	387.358	325.923	355.511	312.31	413.522	456.81	476.324	461.798	477.675	579.468	556.666	466.273	1222.16	750.158	472.032	371.96	500.835	532.756	461.809	608.489	412.887	349.145	434.544	446.888	375.738	432.49	428.539	460.143	470.738	418.041
CTL1	439.556	487.037	498.064	733.942	430.72	556.349	487.786	406.594	570.237	480.246	607.482	669.804	947.227	624.583	929.384	491.884	626.216	737.45	637.829	1046.71	600.447	574.456	583.861	495.925	581.952	480.771	533.289	540.254	575.536	598.462
CTM1	384.754	419.255	402.963	331.565	441.249	1514.07	602.736	478.871	391.305	528.415	367.968	446.465	502.99	599.165	586.469	348.126	468.775	425.655	358.421	347.696	459.516	580.579	539.748	369.232	350.721	226.642	397.532	302.56	358.639	438.678
CTP1	462.587	459.626	528.417	560.334	755.249	893.417	585.976	660.993	622.101	592.714	766.405	609.566	545.046	570.052	728.646	538.606	583.853	529.704	668.302	638.477	566.004	517.955	519.505	579.823	435.838	352.608	408.005	575.818	504.331	630.413
CTR1	320.746	365.039	297.406	187.707	450.357	396.776	1198.89	241.268	885.312	221.718	337.458	1171.51	280.621	1100.11	385.82	653.338	360.518	151.265	310.198	225.013	2153.47	463.537	325.487	161.267	443.916	308.992	370.058	466.508	242.124	523.297
CTR2	834.532	755.933	1010.79	540.07	1650.63	1205.3	814.141	1630.29	756.953	952.143	705.543	1041.47	528.971	951.042	711.681	1004.33	1289.68	930.563	909.806	965.471	751.399	685.302	636.619	773.937	740.142	726.32	976.033	712.596	4193.6	1184.4
CTR3	607.46	670.793	403.385	476.559	818.204	515.508	606.878	463.075	1418.26	412.932	519.651	1726.61	709.416	1615.13	563.628	1279.55	333.957	598.875	507.753	385.855	446.261	911.929	649.618	493.427	463.338	388.707	295.93	537.256	866.192	461.837
CTR86	595.889	666.693	452.729	535.622	715.622	785.576	685.197	497.022	713.343	502.493	512.46	566.961	610.34	464.991	634.464	449.966	450.17	730.38	541	489.936	570.381	862.157	623.783	507.254	566.885	430.897	433.233	439.031	693.024	606.787
CTR9	731.455	701.918	829.588	685.809	779.221	770.45	890.857	1439.18	857.016	916.311	907.576	996.439	966.795	901.425	728.143	802.553	669.705	3799.96	783.176	860.889	705.854	451.468	754.286	826.848	682.197	703.7	652.599	723.816	752.609	738.728
CTS1	1564.29	742.151	603.449	872.455	687.076	658.875	549.427	609.328	537.581	596.999	546.745	522.02	580.603	578.308	576.449	637.444	705.59	620.72	643.984	858.62	507.918	694.476	554.998	734.864	629.956	712.981	622.087	822.51	1023.42	1356.19
CTS2	1045.18	1257.74	929.6	1348.71	1294.65	1011.14	1065.51	744.696	1380.38	731.724	934.105	809.852	931.079	780.53	1019.13	875.281	552.446	1234.05	1009.02	919.195	800.948	1562.2	3967.21	978.942	968.594	715.996	556.449	766.744	1877.29	910.681
CTT1	6353.33	6330.5	12532.4	6340.95	5153.08	4383.79	4728.55	2020.5	5161.42	2630.58	1638.86	5749.79	3214.9	6975.49	5894.38	5217.43	3222.55	2284.33	1777.83	4833.09	3222.56	3632.54	3807.87	4165.32	5139.07	7088.44	5484.86	7999.06	3903.33	8878.65
CUE1	849.42	619.896	814.338	1342.24	610.062	983.405	980.763	895.641	878.72	1052.46	1146.81	1285.46	686.234	1268.07	1043.45	1092.19	1122.96	1078.14	1170.76	906.796	1036.06	500.32	848.865	1373.17	1126.59	1196.7	1098.24	982.637	839.708	1077.09
CUE2	738.738	755.604	594.947	773.131	598.623	1067.03	614.048	556.656	813.783	715.99	749.057	642.942	959.94	555.152	812.225	554.463	497.014	800.295	713.073	730.566	593.822	756.836	710.664	652.016	673.918	530.681	595.434	783.957	815.111	696.458
CUE3	883.12	1109.91	1066	1065.96	1032	733.085	915.277	785.027	1123.74	739.052	849.092	898.668	794.981	777.951	707.212	762.887	656.848	965.672	972.985	1085.6	861.26	877.702	782.823	862.997	913.824	764.875	734.526	843.831	1386.02	916.148
CUE4	471.077	603.096	514.263	1255.6	532.095	558.747	498.929	466.497	618.213	582.728	649.405	585.422	1178.05	519.266	587.675	505.121	547.602	593.225	653.601	661.224	574.91	539.509	625.5	592.125	546.138	391.1	457.893	558.591	551.22	576.944
CUE5	5831.05	626.375	923.406	782.292	348.998	615.013	557.54	2146.1	738.307	1009.67	819.673	1369.25	620.658	1039.3	867.007	730.268	2532.11	691.164	863.021	966.918	5852.82	150.616	584.468	866.89	948.947	980.726	1137.64	839.545	565.357	1029.33
CUP1-1	17801.5	4286.87	4959.6	15492.2	11108.9	3516.14	6355.9	4601.87	1778.83	9984.82	10828.6	4168.36	4932.81	3172.15	4459.28	6028.81	6583.93	7119.12	4189.16	5350.74	4338.66	1752.09	8161.18	5817.54	9694.82	5210.62	4052.56	7466.86	14799.3	6014.54
CUP1-2	18592.2	4472.2	5272.97	16630.6	11670.3	4150.5	6704.06	4791.47	1832.15	10981.6	11344.2	4196.32	4974.85	3343.18	4924.36	6316.78	6894.09	7228.6	4101.67	5700.1	4374.76	2128.72	8420.59	6074.98	10226.3	5504.19	4312.05	7806.96	15169.4	6209.82
CUP2	1006.19	883.218	984.503	926.103	711.217	742.722	1016.16	1023.43	759.005	1148.44	1171.82	904.801	1183.86	880.562	1262.8	1128.72	1363.36	1376.24	1253.78	1415.75	1159.67	832.313	1185.42	1458.62	1228.86	1176.48	1042.43	901.341	1137.18	967.431
CUP5	4033.12	3409.57	4066.53	5826.73	2778.98	3993.93	4436.22	3460.5	4226.73	4716.4	6782.1	6604.69	5176.34	5827.35	4137.59	5035.22	4007.45	5002.2	4462.5	4137.71	4414.08	2896	4131.52	5648.17	5259.37	6023.14	4790.66	4999.97	2668.11	3063.91
CUP9	1421.14	943.548	1593.97	1386.22	1284.3	1315.77	1216.88	905.72	2459.85	1866.06	1706.75	4237.58	1321.78	3652.06	1477.16	2283.73	1580.97	1412.61	1310.24	1493.99	1328.76	743.183	1288.7	1427.15	1565.7	1279.04	1629.58	1262.46	795.542	1374.34
CUS1	546.551	526.013	520.334	619.242	524.042	613.167	669.63	3455.05	4190.06	610.353	692.372	602.147	569.758	678.385	733.603	588.212	677.361	661.317	661.785	695.437	647.446	516.299	654.296	738.179	641.409	664.108	577.788	553.578	629.619	759.756
CUS2	330.792	459.486	333.801	389.922	379.152	522.876	388.435	413.511	352.618	395.283	388.462	284.426	299.432	416.312	374.552	352.26	342.435	416.207	507.222	379.482	404.206	292.345	327.076	421.093	407.743	308.651	399.521	392.486	340.273	383.882
CVT17	918.155	837.648	679.528	600.578	1163.44	809.663	725.551	750.2	867.531	948.997	659.879	784.123	1068.76	660.665	886.953	756.188	667.738	752.935	727.388	710.328	748.996	969.528	956.456	616.92	724.691	414.731	549.091	525.575	810.889	773.595
CVT19	1118.4	1161.79	998.668	1235.3	1008.12	1054.27	1087.98	816.665	1355.43	941.656	1026.67	1624.74	1057.76	1228.61	1142.94	1226.29	819.901	1220.36	1064.6	866.549	1090.47	1267.69	1170.97	1209.42	1279.02	1045.12	941.913	1132.9	1097.32	1137.66
CVT20	816.472	846.426	851.685	651.667	691.306	710.515	834.176	740.765	787.949	801.239	891.465	916.135	1138.09	773.253	1058.39	775.683	879.227	996.613	866.293	1087.07	923.345	849.876	873.565	864.233	905.602	848.505	800.607	777.263	894.246	996.23
CVT9	1078.38	1054.12	1069.5	1268.23	928.319	1204.12	1012.8	1023.91	1102.76	1001.82	1240.66	1148.29	1144.06	1023.25	1117.89	1093.67	940.727	1191.11	1119.66	1060.38	972.284	912.645	1033.12	1018.58	1119.07	993.17	920.586	958.067	1388.7	1096.61
CWC15	512.292	525.385	468.642	1223.1	598.125	648.59	576.327	516.85	529.98	603.157	627.898	637.374	576.676	584.809	788.4	472.957	605.033	573.33	656.244	803.383	575.458	503.974	482.154	703.822	712.747	582.308	576.455	611.813	655.749	707.466
CWC2	1248.92	182.36	253.8	196.493	189.804	625.273	238.612	319.661	215.368	152.843	224.207	243.6	150.746	436.577	259.31	175.346	249.764	228.448	229.429	235.591	459.406	109.502	196.163	160.25	196.661	215.628	226.392	195.685	356.475	471.238
CWC21	896.088	848.743	850.301	1326.92	768.976	858.092	922.746	796.703	847.645	836.139	941.848	706.072	824.544	619.01	1011.61	664.858	815.424	1061.36	965.059	1015.58	869.509	848.015	826.179	1075.83	984.831	907.956	734.673	896.657	1105.65	868.548
CWC22	419.848	468.176	382.71	398.249	358.849	399.193	318.386	359.345	379.181	380.402	460.614	486.191	411.27	445.812	422.454	382.903	474.543	398.412	428.813	505.026	363.777	241.548	323.277	370.508	458.383	363.883	437.745	349.719	486.142	517.316
CWC23	311.702	306.701	216.987	233.924	3848.21	245.767	198.349	343.326	266.23	194.589	224.287	239.005	308.04	249.21	350.176	331.631	295.417	281.601	335.245	353.62	306.958	354.601	276.618	1909.63	196.478	216.212	285.062	306.398	326.479	457.165
CWC24	593.541	596.562	617.165	735.004	885.475	631.278	675.352	616.426	645.835	886.769	841.22	636.848	1185.43	684.559	895.226	947.435	620.011	753.562	694.248	725.233	572.902	721.888	1071.29	736.96	631.378	535.97	528.375	565.944	712.228	663.505
CWC25	295.796	268.71	1135.07	321.837	350.864	309.737	287.032	459.54	485.119	515.398	382.181	616.169	343.269	692.018	388.098	492.459	592.049	341.649	460.532	406.366	362.216	199.84	353.437	468.701	347.552	253.611	451.651	279.803	593.856	520.778
CWC27	510.367	628.057	496.249	604.554	397.54	511.036	557.469	520.659	582.418	506.389	538.567	613.005	432.096	565.678	660.627	452.915	488.469	542.769	661.252	627.287	501.297	406.487	455.248	439.614	545.809	503.695	472.651	623.033	667.299	567.01
CWH36	326.481	363.327	207.386	365.564	405.671	418.268	388.793	618.513	386.736	259.887	285.304	251.044	435.293	251.323	468.413	251.544	213.522	519.846	309.884	371.089	282.066	399.544	535.006	305.144	303.069	211.608	196.908	285.226	481.374	326.569
CWH41	859.882	734.966	528.645	756.194	842.207	696.662	736.034	706.933	846.955	809.644	786.425	971.698	725.418	951.87	515.434	579.956	668.161	888.764	893.687	837.805	739.448	771.497	806.454	888.543	787.652	719.018	651.429	777.39	942.284	978.742
CWH43	1578.8	978.741	1448.8	1530.51	1248.81	1490.73	1482.42	1058.75	1378.99	1729.32	1802.54	1638.02	1608.13	1417.48	1439.56	1525.72	1678.39	1632.54	1740.69	1660.73	1483.09	925.426	1150.78	1594.98	1525.55	1579.77	1368.68	1355.62	895.58	1377.28
CWP1	698.826	724.046	737.403	642.773	748.323	637.548	938.317	663.051	1256.4	511.996	428.438	664.522	673.147	503.441	845.882	599.825	476.39	11011.8	560.55	621.009	567.29	849.059	761.909	2490.59	549.024	622.683	525.38	637.934	768.093	768.264
CWP2	8481.3	4347.78	2293.96	6593.7	4323.99	7227.07	4137.52	11444.6	6172.43	7714.4	6178.05	9832.82	2930.37	12025.2	3212.71	8115.73	3228.26	2456.18	2490.88	3276.58	2055.21	1545.81	2224.35	2829.15	3440.71	4916.6	4983.75	4654.04	3422.79	5060.25
CYB2	1964.27	1453.7	2450.23	1461.77	8029.09	6381.08	1618.54	1998.02	1947.49	2715.65	1705.4	2244.66	1480.63	2697.8	2241.38	1809.74	1632.46	660.37	1315.57	1115.92	1514.93	993.185	1806.01	2443.59	2542.31	3360.76	2151.48	3357.1	615.021	2208.72
CYB5	960.592	1820.3	1234.47	1452.96	2602.14	2586.06	1033.28	914.19	1550.41	1525.34	916.382	1604.33	1109.7	2062.89	980.552	1570.85	1127.17	1268.95	2456.02	1325.44	2726.25	1651.85	1965.12	1634.94	2347.14	1928.5	1683.64	2560.88	766.004	1509.82
CYC1	1891.45	2042.07	3330.4	1966.82	7264.04	7296.62	1633.63	2030.32	2491.37	4327.26	2328.99	3123.19	2697.44	3954.22	2778.36	2999.86	1835.9	1357.03	2073.79	1886.54	2198.93	1045.78	1912.45	3341.06	3060.5	3424.43	2951.25	3553.53	557.877	1933.05
CYC2	993.1	1131.74	836.311	1191.06	1215.77	1012.3	1045.59	808.734	1339.76	817.024	959.271	813.662	1097.28	694.039	1129.69	823.088	740.23	1203.84	1086.27	1185.74	950.405	1360.16	1108.9	968.279	958.359	782.331	653.683	805.926	1505.99	860.171
CYC3	711.426	857.034	1229.99	797.434	904.068	915.524	845.545	1016.51	1083.04	973.815	1270.02	1671.83	1232.96	1519.98	1395.72	1255.39	1217.02	976.301	1180.86	1217.04	1129.76	578.428	1073.27	1024.48	1024.68	808.451	1053.53	789.677	816.658	1044.36
CYC7	2226.32	3525.04	5706.17	3864.61	3329.81	3259.48	3329.64	2258.39	3666.91	2486.54	4429.92	3444.85	12009.6	3960.02	10190.5	3069.8	4048.52	4707.84	3629.67	10904	5270.05	3592.39	4404.99	3492.74	5122.7	3760.42	4942.69	4451.49	3330.8	3684.97
CYC8	502.39	488.986	484.713	596.263	685.919	457.222	404.11	393.564	379.985	592.951	530.475	569.887	536.912	479.713	538.035	409.248	434.555	363.759	414.015	551.24	415.75	435.955	518.41	403.274	501.324	414.54	446.669	407.029	449.791	4068.82
CYK3	373.206	439.6	317.976	417.356	350.615	450.29	397.462	362.107	466.531	311.177	408.245	380.862	363.255	355.814	522.325	377.077	315.453	506.056	406.796	307.11	465.332	589.255	460.493	300.599	318.763	327.985	279.919	325.485	437.931	449.95
CYM1	3679.73	537.036	680.367	345.874	293.129	475.868	376.256	535.27	504.795	591.939	606.012	727.826	441.394	642.813	538.636	684.84	578.627	370.531	605.788	547.669	556.917	191.822	400.841	505.315	516.845	546.403	571.818	552.552	306.524	726.246
CYR1	1477.9	1263.5	1824.88	1338.41	1271.11	1289.65	1344.62	1265.96	1588.07	1436.07	1590.22	2263.78	1852.81	1785.17	2150.47	1660.24	1983.63	1751.43	1706.57	1808.06	1463.66	1394.38	1644.64	1632.35	1593.75	1564.16	1763.12	1557.34	1235.03	1889.26
CYS3	3407.78	1677.85	3232.34	2611.11	2106.08	2450.76	3145.48	4556.77	2835.28	5500.33	11163.7	4427.33	14444.6	3093.9	5278.3	4874.6	5809.36	4499.03	6581.19	5156.37	4964.42	3024.97	2916.84	4175.22	3849.01	3808.02	3027.3	2186.08	3416.38	1927.25
CYS4	3767.36	2272.8	12354.4	110392	2741.01	3638.99	3617.77	4188.58	4157.9	5461.36	4885.7	6467	3673.56	7179.13	4356.03	4746.09	5223.82	2947.79	5539.9	3399.26	4553.22	2151.85	2666.04	4516.37	3965.66	3491.83	4308.4	2174.83	3283.75	2636.08
CYT1	2599.35	2816.74	4524.44	3216.25	5228.73	4880.67	2538.11	2306.78	3041.26	4125.42	4317.73	4220.77	7517.32	4537.78	5751.58	3697.8	3734.65	3330.88	3705.14	6293.95	3909.37	2924.61	3852.63	5477.26	4794.74	4924.72	5542.02	4074.45	1695.38	3027.67
CYT2	940.023	939.155	1082.86	1016.06	1105.8	1146.72	1002.32	940.93	1111.23	945.233	1260.96	1071.02	1406.11	880.826	1286.6	927.713	1014.35	1207.74	1243.13	1258.33	1071.08	1157.26	1163.65	1248.89	1016.03	1015.04	854.313	882.238	1113.86	887.133
DAD1	411.096	476.624	295.481	566.991	424.734	505.147	432.171	390.59	366.544	368.837	356.919	227.297	395.95	275.064	534.188	278.835	376.427	577.312	512.734	523.793	465.1	542.419	384.835	481.412	438.594	409.031	304.384	439.268	372.9	514.422
DAD2	370.095	599.3	372.395	606.398	373.787	494.343	468.392	381.985	428.981	317.292	413.402	344.95	420.718	349.764	537.597	303.642	324.454	557.689	483.711	499.149	412.804	502.664	425.405	344.902	506.649	335.583	288.658	385.239	705.7	453.587
DAD3	194.249	133.266	246.09	210.754	258.741	344.201	213.748	1294.04	250.628	175.885	1482.51	177.779	308.886	162.286	385.079	218.821	264.358	492.592	205.973	264.132	258.716	269.827	219.172	216.265	228.164	147.601	171.212	229.282	433.943	226.015
DAK1	4641.96	2411.36	4255.76	3480.78	1973.35	2337.17	2958.03	2827.74	3877.86	2585.37	3809.32	5213.02	1877.44	6059.17	3446.04	4535.23	3872.43	2486.02	2914.74	2059.85	2591.45	1461.07	3068.11	3385.06	3558.98	3412.88	3127.11	2979.69	2345.1	4546.86
DAK2	466.237	385.486	240.601	440.832	598.24	552.579	417.243	254.396	435.145	441.654	1672.87	239.892	1693.91	183.681	606.956	392.902	388.978	1030.76	818.186	640.615	829.524	811.506	660.646	443.655	283.021	170.891	242.528	250.827	703.551	540.864
DAL1	598.931	100.196	142.812	42.4361	284.166	317.735	106.006	368.603	57.4197	267.243	122.179	126.391	221.473	343.832	90.0598	129.679	13.4487	8.32468	219.91	31.5519	131.58	81.2978	251.188	32.6301	75.7987	4.34137	68.6471	4.82067	22.8481	239.671
DAL2	1175.42	382.751	586.856	613.971	981.012	1538.06	787.508	1178.07	597.149	1218.11	591.86	1215.02	132.888	1919.43	544.878	1470.53	469.138	426.707	1061.88	542.698	6831.31	232.581	495.905	653.392	583.519	749.556	539.117	598.363	760.63	1278.67
DAL3	989.034	858.169	893.109	1034.55	1009.98	1240.71	1254.47	1116.02	970.05	1175.71	975.533	1060.46	698.081	1031.19	1071.17	1022.03	826.011	1748.38	2535.93	785.321	1045.92	1196.04	1029.41	1177.19	1060.4	1030.09	689.063	801.097	1227.61	1146.24
DAL4	316.263	116.639	617.392	72.2018	1063.19	1252.35	128.618	460.197	163.893	418.406	844.813	243.671	123.848	521.413	176.876	298.385	94.4775	122.073	611.664	174.842	248.957	134.295	213.395	182.525	88.1029	31.7178	120.773	801.449	194.535	361.958
DAL5	1696.46	565.696	796.498	661.262	7620.74	7344.8	903.726	885.758	766.64	1030.18	911.688	850.379	351.074	1052.42	686.746	972.361	659.714	549.255	1415.06	772.655	1075.05	329.767	326.73	635.58	715.948	834.377	643.389	555.529	616.289	2000.05
DAL7	638.621	333.687	298.914	353.417	1068.44	1759.47	551.707	1173.22	339.053	871.993	410.041	541.075	297.326	1063.81	432.684	845.744	307.286	531.447	918.759	477.436	704.344	407.271	523.95	563.787	325.969	454.334	226.41	431.386	684.773	739.209
DAL80	1954.45	608.012	753.093	628.228	3005.32	2988.91	929.982	1132.67	1122.13	1482.68	1083.86	1204.58	345.481	1342.72	759.191	1265.59	725.851	834.949	986.447	973.978	1062.01	403.799	1127.05	954.5	1669.07	1163.38	1099.63	858.746	747.608	1525.83
DAL81	400.395	336.845	318.753	385.974	371.81	421.855	294.032	479.506	322.358	368.286	326.406	400.976	292.905	397.746	436.926	315.246	434.827	314.459	403.485	464.291	385.54	285.342	286.253	275.141	320.727	254.249	308.455	284.75	457.013	666.292
DAL82	663.118	588.883	536.819	695.537	568.703	681.566	638.125	510.935	650.241	537.864	651.609	552.253	504.719	579.28	683.533	579.821	554.264	672.744	717.718	510.202	523.574	567.579	580.293	634.546	608.567	548.712	464.421	615.901	768.69	694.497
DAM1	236.384	241.826	275.55	262.019	2174.37	295.225	263.157	935.355	281.851	239.034	282.555	452.216	233.076	238.582	337.068	235.758	267.14	292.287	305.625	328.217	346.852	842.127	289.221	334.781	203.895	178.905	233.477	280.618	313.843	333.262
DAN1	537.499	623.141	477.598	614.804	530.242	507.433	522.858	401.697	602.194	483.266	441.538	512.108	572.988	643.658	749.319	477.962	498.651	553.257	467.715	426.291	587.16	647.253	548.117	413.051	456.388	252.996	334.416	396.65	530.993	527.989
DAN2	988.292	846.109	1509.95	800.006	1205.48	677.307	780.592	581.574	871.096	1077.34	1087.12	989.465	1521.67	1017.09	1345.69	934.202	1196.51	889.952	873.139	1347.75	895.461	835.35	995.111	726.148	825.942	696.747	919.75	750.84	1169.99	1603.35
DAN3	757.221	724.131	894.674	736.164	924.15	601.373	701.126	585.927	653.769	799.318	829.044	1035.1	1215.72	1007.37	1013.59	958.412	1019.07	844.04	766.897	1162.32	792.095	637.145	834.685	678.875	704.273	530.611	664.443	655.937	824.295	908.762
DAN4	240.825	726.371	256.95	186.302	851.161	248.73	426.799	201.565	238.88	155.977	178.438	342.804	188.514	339.12	342.685	186.636	1907.9	205.225	207.127	286.071	1308.6	282.703	1756.78	200.87	228.066	193.239	226.167	330.25	188.043	4009.16
DAP2	1837.79	1163.39	1609.02	2067.28	1525.43	2091.29	1576.14	2364.52	1530.78	1801.57	2088.03	2055.89	1191.48	2004.7	1943.88	2040.16	2006.15	1705.38	1785.82	1706.22	1731.35	1010.79	1589.54	2067.8	2097.08	2123.05	1983.17	1700.16	1292.21	1909.28
DAT1	429.838	509.346	395.578	511.751	513.772	710.785	321.13	497.697	421.305	587.391	458.944	438.409	365.386	451.199	415.876	353.216	436.466	374.561	553.541	585.641	378.714	336.105	424.62	488.858	473.935	470.377	430.636	372.747	2481.73	422.907
DBF2	671.09	923.502	578.481	860.856	796.341	747.354	700.039	731.234	851.065	575.089	616.278	508.81	610.646	489.731	753.427	612.636	456.181	758.451	818.467	789.884	532.854	653.917	649.752	705.699	676.745	579	452.185	674.244	1118.35	652.651
DBF20	608.82	635.318	582.737	801.276	702.102	783.362	604.031	651.392	679.724	687.51	841.597	680.93	782.776	614.651	832.3	605.906	637.429	832.838	685.118	729.464	698.531	646.156	667.322	753.25	671.416	756.022	629.187	711.705	833.881	631.503
DBF4	581.326	605.399	600.253	611.935	588.903	633.07	522.146	611.225	618.736	458.837	604.986	580.052	597.646	520.822	698.256	556.126	572.286	643.409	531.008	664.81	622.735	708.397	661.53	618.53	637.277	526.041	549.309	611.421	688.371	722.988
DBP1	762.183	799.384	1007.69	497.211	570.628	561.592	595.424	991.552	792.143	701.539	943.244	882.646	712.698	728.756	934.636	826.281	710.977	684.311	597.332	836.368	747.48	702.755	820.359	718.107	806.214	716.169	913.323	783.936	1.98811e+06	1203.32
DBP10	682.235	675.766	732.188	925.517	617.592	967.07	908.144	793.78	853.743	761.527	883.644	876.904	662.279	941.812	807.667	742.579	699.682	675.316	740.228	783.731	682.28	558.228	626.841	752.26	685.803	714.497	738.331	808.834	678.352	752.899
DBP2	1084.62	1898.09	2525.54	1872.71	1287.05	1529.7	1610.68	1958.33	2112.88	1583.42	2035.49	2860.15	1546.17	2471.98	1186.86	1993.38	1852.54	7426.52	1524.86	2154.76	1805.15	1612.83	1437.93	1301.44	1655.08	1322.96	2617.4	2166.18	1342.08	1453.41
DBP3	293.108	313.389	460.979	448.646	204.593	549.385	399.617	991.607	9909.58	577.635	596.591	654.614	288.287	687.243	363.213	529.618	3734.83	1589.19	541.412	606.443	939.668	180.036	321.875	550.078	494.278	403.463	561.914	558.732	235.615	5197.7
DBP5	1090.64	879.107	885.834	1103.5	1286.02	1144.01	1262.15	1335.98	1353.13	2020.05	1547.88	1812.85	1464.64	2726.21	1367.74	1742.89	930.657	1116.97	1069.49	1095.18	969.303	940.722	1097.22	1171.58	1423.95	1388.98	1105.09	1540.48	835.974	896.915
DBP6	377.543	465.946	360.916	375.599	381	425.922	489.139	1017.82	444.71	540.388	510.75	561.659	394.215	440.075	361.397	405.478	430.403	459.434	505.136	410.047	511.753	371.894	389.445	463.696	411.702	416.446	333	428.838	398.724	432.957
DBP7	543.805	632.547	424.588	514.482	613.365	605.01	521.293	532.407	652.059	460.249	540.329	551.861	606.148	442.978	615.807	456.053	658.348	613.397	552.345	543.383	545.894	677.567	636.342	481.329	481.675	427.343	388.082	520.67	665.131	582.039
DBP8	710.376	626.451	557.676	549.202	612.336	659.977	598.34	782.797	627.874	544.167	611.874	654.333	556.657	606.163	579.804	579.369	548.106	666.508	570.937	520.818	619.069	748.152	816.172	543.943	577.793	571.788	495.139	527.365	668.229	587.54
DBP9	462.469	595.438	554.499	738.093	554.031	635.628	691.517	538.783	589.296	661.617	712.713	704.225	554.491	927.154	531.871	594.423	570.414	571.471	632.463	579.739	544.082	908.845	502.345	537.064	491.726	520.733	575.466	674.63	594.356	524.11
DBR1	464.863	501.301	524.504	628.681	762.893	548.659	393.66	468.118	554.547	512.854	592.998	476.298	566.032	600.406	612.39	427.144	551.478	593.868	596.724	532.63	473.042	4585.64	1212.67	645.769	452.23	504.095	426.122	489.326	557.285	616.963
DCC1	183.642	222.311	285.204	306.389	283.805	356.189	244.861	236.139	224.11	358.822	225.123	292.135	201.301	260.335	330.29	245.733	243.732	284.274	241.089	322.832	216.802	823.238	236.332	236.152	280.89	178.945	287.428	220.149	196.686	288.523
DCD1	253.984	217.192	204.995	205.578	369.816	460.469	251.697	471.974	337.029	344.375	383.866	244.827	240.911	320.132	334.709	302.435	256.635	273.532	334.103	312.176	355.106	254.488	302.541	225.689	260.144	217.938	221.574	320.25	454.219	343.801
DCG1	987.7	895.392	665.969	822.552	1285.86	1210.61	970.353	738.527	1029.66	749.17	742.721	598.38	786.797	630.308	943.522	752.248	516.817	1079.06	888.85	644.231	909.007	1301.69	948.374	767.661	817.484	586.178	468.921	631.098	1368.27	788.352
DCI1	151.903	347.506	244.362	204.598	1079.56	274.255	274.895	200.108	184.204	263.511	204.317	200.103	225.431	246.83	280.142	168.385	176.483	249.775	226.007	295.745	270.331	296.057	310.385	201.51	236.908	206.883	203.85	232.676	284.926	292.831
DCP1	472.033	581.406	494.163	493.986	588.761	515.076	612.011	539.37	443.665	559.622	784.588	601.729	1268.57	566.943	818.937	479.884	595.37	732.338	686.131	1257.31	462.314	497.012	524.63	598.329	540.85	525.533	516.682	622.986	611.835	573.096
DCP2	792.998	600.846	769.74	656.266	600.562	736.695	689.21	841.909	878.49	793.34	1096.85	1016.12	754.574	846.37	719.012	804.989	755.309	673.681	792.51	815.57	791.946	537.205	700.359	844.752	722.008	734.639	784.367	778.099	637.15	924.562
DCR1	755.169	855.009	767.591	833.381	863.534	674.165	746.267	707.167	689.295	794.105	844.293	709.148	1128.61	824.571	1110.6	819.199	851.114	836.604	886.412	974.434	885.041	829.549	1053.77	740.561	759.911	617.51	941.007	736.62	837.54	766.897
DCR2	831.588	684.712	672.606	534.158	779.414	826.988	722.14	740.628	954.23	694.328	853.614	806.892	746.61	783.915	884.59	830.734	830.502	907.97	737.976	651.585	843.732	1186.65	980.794	920.345	822.733	855.59	761.899	769.302	654.053	674.799
DCW1	2145.02	1369.34	2135.38	1901.6	2135.23	1704.23	1838.8	2317.24	2008.7	2409.2	2780.67	2691.52	3561.65	2683.86	2735.93	2631.91	2912.2	3026.19	2541.01	2855.36	2307.39	1489.8	2143.4	2558.61	2294.3	2002.75	2114.81	1716.49	1997.43	1744.21
DDC1	177.712	255.056	232.779	232.495	151.048	225.122	243.837	240.766	258.176	249.915	269.644	238.894	200.973	274.474	234.337	171.301	199.029	141.669	200.583	238.535	238.362	144.485	193.298	179.826	195.98	159.999	198.118	187.831	311.23	274.527
DDI1	961.879	833.013	1274.99	997.936	712.088	1086.72	1047.82	974.526	1083.97	1012.1	1858.72	1276.45	1535.34	1061.8	1230.9	1224.35	1054.97	1350.93	1023.99	1055.09	1118.84	1146.51	1069.08	1264.01	1093.94	1216.78	997.404	995.05	766.134	1213.57
DDP1	649.702	615.032	623.218	730.061	908.091	598.913	566.317	563.293	625.31	603.104	643.329	636.27	555.941	654.356	547.63	576.43	522.038	533.837	587.35	573.64	500.371	440.922	545.52	558.84	622.695	618.295	552.043	697.81	733.667	745.988
DDR2	4915.01	5733.1	9898.58	5587.77	4347.98	3615.18	11708.9	4631.58	8721.04	3665	9956.3	12382.6	12935	11359.2	13866.4	5404.3	9178.46	4052.8	3622.01	7912.31	5355.59	2823.63	5373.19	5830.65	8231.08	10093.5	9824.25	8821.9	1986.06	6319.6
DDR48	15622.8	10767.9	13840	16934.9	8139.93	10677.5	13432.3	11772.4	13155.8	14750.8	14484.2	23147	14414	25120.4	15708.5	13620.6	12760.7	9471.93	9147.78	12482	8365.06	6131.07	10844.9	13116.1	15035	16156.1	12552.5	14650.3	10282.7	10912.8
DED1	2753.01	3516.63	5197.66	2021.08	3143.5	2419.09	2614.93	3244.8	3090.1	3730.39	4341.04	4961.68	6368.77	4139.38	5133.31	5027.6	5387.34	4536.55	3890.61	6126.26	3159.86	2898.13	3632.46	3110.3	3940.95	2869.11	4128.98	2848.25	4038.97	3181.45
DED81	1417.86	1215.92	1258.54	2009.08	1873.43	2270.7	1573.82	1748.7	1438.43	1841.89	1317.75	1689.33	964.866	2065.65	1283	1968.83	1170.41	1578.97	1850.66	1159.26	1080.42	1146.47	1191.9	1597.85	1368.71	1440.59	1409.77	1471.89	1816.29	1324.82
DEF1	742.48	697.644	1034.47	868.901	782.367	787.809	827.015	833.392	774.517	1238.67	1133.08	1036.71	1128.09	982.894	1075.15	1086.15	1151.67	1350.53	920.192	1383.69	900.93	937.862	1095.3	1082.26	1032.24	1005.02	1022.15	980.65	581.361	884.687
DEG1	480.918	517.497	490.305	575.463	522.311	608.81	854.2	497.115	585.751	553.166	571.834	517.478	509.075	477.52	615.223	507.357	539.509	690.494	650.725	688.882	600.157	604.951	595.549	667.97	551.874	528.028	432.635	562.282	528.869	517.379
DEM1	802.201	685.384	570.709	448.852	1378.37	803.468	719.836	520.195	843.995	530.011	914.584	619.976	852.388	468.582	902.801	619.044	522.802	990.913	795.274	496.157	850.286	1338.99	999.793	660.247	697.102	581.793	564.997	663.812	751.524	677.438
DEP1	412.922	560.435	340.486	426.92	485.588	456.326	404.936	444.476	536.519	403.354	548.367	508.264	544.358	428.327	535.561	440.142	433.217	435.126	518.91	512.541	470.292	520.259	487.114	374.961	418.355	240.546	353.598	364.174	604.964	570.319
DER1	466.73	572.583	305.447	521.343	499.421	533.556	570.363	412.805	496.625	309.04	508.119	324.556	533.074	325.36	572.706	341.641	395.948	810.704	557.914	516.385	486.13	664.592	579.072	531.313	524.992	425.193	357.055	548.614	576.235	570.996
DFG10	353.835	346.634	269.821	473.693	319.026	709.462	365.667	415.879	1098.43	287.129	334.581	432.269	748.297	365.662	454.044	272.177	320.824	474.638	383.071	392.331	362.357	519.684	345.043	307.341	270.84	260.51	255.274	353.369	474.325	440.011
DFG16	372.218	432.878	486.896	396.178	432.938	428.548	395.419	500.225	461.753	572.651	417.745	521.25	659.149	567.359	639.176	463.032	518.492	340.854	465.211	713.692	470.272	366.911	523.499	495.622	399.742	325.166	445.942	336.314	574.997	629.995
DFG5	743.622	748.599	807.061	1224.19	551.919	729.028	650.635	631.59	640.248	849.255	788.413	762.696	589.824	845.297	641.179	798.656	677.487	950.536	760.81	709.516	811.259	615.268	738.138	1043.8	752.793	685.492	758.233	778.78	940.712	841.089
DFR1	1448.1	1628.85	1306.49	1536.85	2083.89	1213.12	1327.76	965.82	1615.17	1070.22	1239.29	1019.58	1413.31	876.741	1205.22	1127.2	769.489	1633.38	1396.7	888.614	861.473	1848.63	1289.87	1071.76	1295.9	759.511	702.978	940.889	2434.03	899.368
DGA1	1185.93	814.771	1133.82	1080.16	897.628	1080.01	1066.91	1043.17	1127.69	939.125	1516.26	1305.16	1381.63	1018.67	1555.2	1208.14	1310.4	1344.34	1212.96	1380.79	1214.04	1079.78	1340.9	1337.04	1369.8	1328.38	1269.52	1271.07	1139.86	1295.64
DHH1	873.083	682.367	699.168	601.502	1180.47	681.735	644.066	1032.01	876.942	735.115	779.275	717.361	1127.08	788.069	1051.66	1030.14	650.862	2976.01	768.75	1049.63	749.609	879.76	1124.91	683.753	648.662	394.906	671.184	478.337	966.513	712.554
DHR2	435.932	731.332	396.959	478.028	437.807	541.261	457.076	445.906	577.71	425.268	524.557	494.307	485.248	382.393	460.25	350.802	352.681	440.106	556.113	474.379	402.549	551.394	462.865	383.333	478.997	397.843	336.379	462.115	580.961	476.087
DIA1	734.865	268.917	422.405	1012.24	287.94	266.495	286.821	294.907	128.349	427.131	424.333	267.534	679.563	588.226	305.354	484.427	562.246	1152.73	504.303	404.366	755.14	118.194	438.732	1102.11	541.834	785.203	436.312	524.622	1375.04	814.088
DIA2	404.066	401.186	408.883	512.079	544.321	388.024	474.842	311.48	423.448	397.139	344.547	440.794	390.649	418.519	367.367	373.111	307.132	436.804	430.74	358.006	409.764	501.913	465.309	415.781	490.724	322.964	262.724	364.417	544.524	438.786
DIA3	305.136	324.36	389.952	234.371	383.257	339.778	196.555	656.649	266.184	272.46	337.671	432.86	375.623	429.166	386.58	329.111	484.339	459.227	419.631	514.637	7390.55	241.256	375.637	411.594	381.43	414.407	488.353	352.973	553.54	617.629
DIA4	724.59	1322.19	847.13	878.124	948.85	659.959	739.658	768.216	910.139	581.875	686.542	683.88	619.913	601.341	661.387	672.05	467.336	899.279	815.928	602.817	595.977	847.306	775.643	661.995	596.794	515.284	474.436	574.653	1191.06	755.333
DIB1	532.369	530.921	578.06	562.246	574.826	1320.55	589.168	576.754	523.894	653.582	664.121	751.235	640.03	652.718	640.859	532.127	596.211	528.287	594.176	501.567	639.232	283.366	520.388	677.298	499.291	669.087	638.144	618.211	557.314	543.179
DIC1	510.002	558.13	581.518	552.156	645.416	773.14	511.544	576.019	687.761	741.859	556.135	634.69	507.939	809.413	584.884	603.77	619.489	494.405	662.444	679.538	697.434	620.368	722.723	666.151	552.405	455.538	531.884	558.878	623.786	617.939
DID2	586.495	624.837	733.398	558.262	589.816	802.492	731.468	713.206	830.427	778.828	962.088	812.32	2019.4	788.637	753.638	678.706	703.274	612.448	813.601	895.587	663.103	544.001	705.45	738.697	723.865	689.072	726.882	775.514	580.017	745.831
DID4	1077.91	824.597	948.088	1205.06	867.974	1035.65	1145.15	1033.6	1130.17	1110.91	1428.02	1058	1281.89	1002.07	1377.49	1010.06	1190.85	1365.08	1327.97	1132	1155.52	1058.77	1115.12	1394.69	1337.06	1193.91	1084.99	1194.18	1002.83	1113.86
DIE2	660.12	747.062	503.428	733.312	691.332	661.811	618.325	502.117	775.976	468.002	594.122	569.142	713.475	507.096	761.174	588.736	456.478	7795.91	694.636	564.07	642.792	800.58	703.783	629.793	626.085	581.217	446.236	646.43	825.218	706.575
DIG1	703.917	679.696	746.247	561.577	691.689	551.031	644.031	590.904	757.144	696.133	699.906	725.32	827.086	595.258	653.859	685.207	578.707	721.979	1726.89	640.703	498.709	542.752	625.848	632.257	667.604	586.005	532.728	499.167	936.4	828.192
DIG2	515.845	516.178	520.594	539.229	420.01	453.829	498.088	389.171	526.016	468.874	623.946	540.768	561.013	474.261	659.627	414.189	470.018	444.905	418.766	827.823	521.147	407.223	441.972	497.307	528.011	493.346	506.676	499.881	625.433	596.415
DIM1	1016.92	852.601	768.195	1067.07	1113.17	1222.03	1084.01	1187.2	1267.75	864.347	1382.58	1000.73	1290.36	855.826	1249.45	950.096	813.32	1078.36	962.674	960.542	1043.19	1453.22	1259.12	1025.86	1139.26	932.832	796.821	1048.44	1036.4	821.283
DIN7	1423.49	176.158	248.649	203.419	162.648	131.538	135.86	455.321	246.396	240.026	308.494	473.695	292.242	357.164	303.421	260.052	328.301	1029.37	412.468	473.708	326.011	200.26	244.518	169.677	223.303	182.264	239.412	237.037	193.382	2436.41
DIP2	463.446	570.093	528.61	558.445	413.596	553.545	546.124	554.452	585.853	544.233	563.789	779.725	432.667	722.188	513.254	546.959	496.196	499.682	537.837	507.497	552.289	405.396	486.369	574.787	515.247	504.327	550.282	571.21	548.567	583.122
DIP5	373.351	405.564	159.123	571.874	1954.52	2913.19	505.826	1051.28	355.903	702.226	374.926	318.002	199.389	573.37	251.073	367.259	169.293	228.354	391.89	519.311	336.345	363.127	388.734	165.764	258.172	190.303	225.969	331.952	354.874	301.894
DIS3	1019.17	843.081	978.76	957.977	735.99	2090.78	1049.84	1139.44	1147.06	1232.2	1144.12	1481.74	948.99	1369.04	869.625	1176.8	1008.94	1031.55	1094.76	1014.98	916.482	811.76	999.727	1176.11	1091.76	1127.01	1072.18	1138.38	821.646	1091.98
DIT1	791.654	608.143	793.225	575.009	1063.15	561.561	569.28	353.435	596.996	693.693	625.151	527.384	1028.04	666.298	653.86	615.43	459.732	570.206	492.739	524.437	560.214	853.084	890.938	638.931	548.655	361.211	432.631	459.541	804.335	499.925
DIT2	332.842	364.183	205.169	354.324	470.961	580.256	533.467	227.932	306.958	277.078	288.837	258.539	336.268	271.866	386.11	198.962	237.376	332.802	322.558	377.225	351.608	497.358	352.575	258.413	309.318	182.278	183.873	300.337	397.847	342.61
DJP1	680.54	532.924	657.034	634.817	690.981	1298.1	2158.53	700.381	1144.22	735.92	1156.33	795.752	621.485	835.832	663.05	695.614	738.598	602.351	645.917	652.649	626.391	538.77	1887.42	575.864	528.172	566.249	603.597	619.931	610.33	754.803
DLD1	1269.12	1301.61	1287.78	1227.52	2142.76	2441.83	1294.81	1442.17	1284.65	2005.04	1521.99	1923.23	1021.57	2044.2	1453.5	1600.61	1553.1	1119.07	1564.7	1345.14	1628.2	704.628	1199.81	1634.21	1479.46	1746.23	1259.27	1642.94	963.22	1394.82
DLD2	1327.73	1114.05	1050.57	1247.66	1431.59	69636.1	8954.6	1398.63	1289.99	1100.82	1144.57	1434.33	1383.06	1142.86	1352.8	1088.6	796.597	1128.09	1177.53	1022.89	1270.64	1664.55	1531.48	1226.47	1039.64	1052.9	772.574	1224.52	1158.42	1085.55
DLD3	6059.74	4434.34	5477.6	6209.17	3449.14	5260.47	6925.51	8413.93	5433.06	9061.75	8315.26	7510.08	5915.73	8991.32	8947.25	6913.84	10992.9	6600.23	7431.88	7302.54	7405.85	4351.97	4361.71	7598.21	6605.7	7621.59	7776.52	4758.92	4608.18	4388.74
DMC1	352.439	733.841	329.099	292.444	349.012	330.888	358.23	346.264	420.673	282.679	321.735	319.49	388.721	296.235	393.881	332.399	312.824	341.53	319.232	420.572	417.623	436.891	450.319	298.239	339.933	220.632	244.777	291.552	395.076	358.611
DML1	365.174	385.752	307.22	290.923	741.061	371.887	393.4	359.54	400.369	323.665	368.619	341.613	334.866	293.851	410.973	301.995	278.957	365.631	324.095	323.922	427.986	3581.53	954.381	1943.13	346.711	345.121	402.92	339.075	378.338	403.504
DNA2	608.542	698.488	611.024	583.917	547.222	618.047	553.724	683.777	696.185	568.09	569.734	743.205	581.56	612.282	611.946	612.702	527.074	720.667	611.191	587.604	584.325	580.548	609.111	537.462	664.733	509.969	529.207	508.617	633.703	712.752
DNA43	56.0636	34.4555	373.991	27.9104	74.3666	3187.13	25.4036	170.988	70.3323	77.3823	16.9137	72.6671	14.7147	241.994	289.064	38.9954	201.676	32.6284	173.042	49.3523	710.337	13.3149	361.082	14.5269	124.494	4.95819	69.4521	21.2037	44.8287	281.531
DNF1	950.69	720.73	1031.6	698.045	655.278	642.247	826.792	931.814	884.402	876.292	1042.38	1181.29	919.692	1188.55	796.864	969.341	968.286	710.159	829.134	863.519	888.301	510.925	771.294	850.685	825.969	748.075	893.792	850.391	797.602	1315.29
DNF2	433.461	434.555	482.734	424.548	537.488	455.435	439.293	1335.92	411.165	435.106	455.463	525.776	428.794	444.779	545.541	441.964	484.587	438.655	497.763	566.059	486.005	476.724	636.746	484.858	402.481	253.199	366.487	374.723	490.601	634.592
DNF3	773.303	525.531	703.004	595.799	386.927	490.088	482.808	491.412	510.015	601.895	494.698	816.431	366.629	786.319	731.046	526.905	792.597	592.906	789.996	650.045	666.805	352.641	702.394	675.929	733.187	669.64	782.536	657.879	609.285	1022.15
DNL4	2846.73	227.664	389.895	269.266	211.52	336.186	230.771	334.241	243.291	334.901	253.043	381.782	235.906	458.249	431.928	268.91	432.621	268.198	351.379	433.551	374.242	207.452	336.587	299.451	327.474	308.034	386.443	257.511	256.605	807.84
DNM1	650.739	525.244	905.377	632.662	541.738	770.745	644.412	698.917	1019.28	827.919	815.314	927.151	716.397	831.73	861.653	780.689	779.387	763.205	815.168	860.429	847.176	594.419	1341.99	809.791	1872.01	862.93	903.585	688.719	500.954	951.315
DOA1	1150.65	676.729	1152.79	1076.43	788.274	999.346	1015.43	1042.09	1091.85	1438.61	1152.4	1213.65	801.054	1132.54	955.572	1349.53	1543.26	1492.82	1457.07	1102.21	1440.63	655.462	899.127	1495.61	1081.34	1133.64	1087.76	1057.66	682.886	1140.46
DOA4	867.047	816.386	958.684	811.939	741.77	869.416	797.313	816.239	863.677	771.721	1090.08	982.275	1425.39	829.612	1387.17	887.142	962.22	1177.22	1013.71	1436.14	979.3	1097.68	1130.72	1200.19	1077.51	984.578	1003.52	946.663	1006.04	1056.9
DOC1	457.059	412.288	372.727	449.006	648.852	533.59	536.65	443.39	470.765	409.245	397.946	299.204	400.975	396.302	696.759	380.933	353.252	553.788	455.887	604.706	441.731	768.878	717.098	409.991	332.184	257.609	248.003	304.468	746.798	510.722
DOG1	397.668	487.672	373.283	380.012	437.203	550.049	275.298	686.119	375.363	415.299	364.749	404.868	420.243	418.329	404.371	401.416	316.631	417.894	538.882	400.157	554.983	508.701	352.683	432.377	438.491	282.312	330.365	495.519	1002.74	470.778
DOG2	536.098	655.628	648.1	617.032	547.841	770.206	688.863	1027.33	610.123	789.82	796.588	619.715	792.596	784.491	632.581	692.556	753.849	864.231	920.776	844.135	884.619	411.407	715.035	551.499	962.949	470.625	619.066	446.851	671.223	587.325
DOM34	709.529	526.718	773.586	707.908	497.383	804.88	875.866	704.283	723.009	1010.8	1133.95	984.187	922.338	1076.81	1076.99	971.812	1060.85	969.845	927.651	947.161	905.402	551.134	833.775	1036.77	916.514	900.043	900.129	1064.72	621.086	760.519
DON1	1313.8	1312.22	1462.56	1139.2	1154.75	797.336	1010.68	1001.35	1081.96	1113.24	1151.98	1184.33	1782.05	955.932	1733.17	1233.55	1468.55	1564.96	1286.68	1932.39	1445.19	1003.85	1420.71	1176.14	1455.52	1130.5	1332.51	1097.8	1361.05	1366.72
DOP1	1860.66	943.812	1123.43	1107.58	2381.38	1028.27	1191.75	1242.79	1299.55	1555.99	1588.87	1656.09	1977.89	1376.38	1201.16	1491.32	1084.57	1137.96	986.206	1179.11	1157.81	872.546	1231.02	1271.62	1387.97	1177.41	1070.53	1018.77	1447.33	1042.16
DOS2	1363.72	677.604	659.277	678.289	1276.62	801.192	752.583	642.309	797.168	782.061	878.59	865.771	923.823	694.004	1024.17	823.431	706.329	968.157	804.477	840.252	796.304	926.459	954.143	945.115	884.16	740.042	720.173	727.718	940.147	792.599
DOT1	332.272	386.562	191.664	367.655	429.998	343.768	341.634	336.347	412.573	259.604	309.22	387.732	289.726	327.34	431.797	293.571	261.812	378.365	397.165	294.976	378.186	557.518	1349.84	333.974	285.494	208.077	208.676	287.941	540.937	490.712
DOT5	680.564	687.352	630.245	695.695	595.137	761.024	761.093	872.186	959.592	723.318	789.411	1007.35	650.628	966.762	641.083	883.208	738.281	698.052	833.036	642.719	745.772	548.152	664.609	803.816	679.906	822.558	695.452	756.665	787.74	794.137
DOT6	2703.28	2113.66	3060.21	2137.38	2661.58	2324.09	2401.77	2180.53	2191.36	3470.38	2914.89	3330.72	4227.59	3575.17	4548.59	3101.59	4206.23	2784.15	3152.4	3926.3	2881.79	2657.78	2708.49	2812.5	3171.56	2365.5	3141.7	1950.95	2487.44	2547.86
DPB11	154.487	366.03	235.152	196.498	273.921	1005.29	324.244	223.154	215.46	180.813	194.395	215.812	209.79	181.921	264.154	152.404	215.635	221.165	237.213	370.645	287.478	230.442	209.565	160.074	200.903	156.492	240.599	217.138	407.853	407.735
DPB2	433.293	463.004	269.871	299.353	430.915	482.64	409.571	519.744	651.589	349.049	428.652	343.607	483.385	311.095	480.631	383.039	300.846	458.716	388.32	376.897	445.68	573.824	526.493	402.419	375.409	274.12	219.105	359.479	449.486	435.724
DPB3	515.373	705.822	525.348	744.576	475.396	991.428	508.58	510.717	594.007	530.977	606.962	649.936	562.901	598.393	677.342	529.979	598.177	710.106	737.346	630.797	597.772	494.013	442.72	665.382	679.382	581.554	559.543	695	680.895	727.569
DPB4	866.689	589.634	676.762	934.246	823.94	615.885	732.351	774.863	609.614	860.056	1071.78	862.229	1073.32	793.982	855.882	707.041	847.583	955.34	850.705	952.316	754.238	630.957	999.283	1022.01	884.377	941.347	829.454	925.984	856.576	878.846
DPH2	1160.26	820.38	979.767	1101.76	1159.25	1584.65	1036.91	904.847	1307.01	1068.25	1097.22	1131.33	1003.37	1065.88	993.107	1136.44	958.66	1025.82	1009.78	1063.1	957.62	985.111	1019.9	1178.27	970.914	1009.76	1015.48	981.486	1075.31	1042.85
DPH5	1111.25	834.169	996.811	1000.39	1147.66	1141.18	1168.2	871.362	1388.52	1028.35	3506.72	8348.54	1063.46	1003.4	1219.67	897.311	932.868	1112.07	1040.79	851.963	1024.65	1271.63	1131.13	1233.08	1009.07	1025.97	1155.48	1025.74	1113.16	1061.05
DPL1	2128.29	1582.31	2488.18	2997.68	1859.63	1833.12	1976.72	1849.72	2154.05	2369.84	3008.48	3006.99	2349.5	2748.54	2896.76	3070.91	3490.29	3203.46	3255.57	2450.25	2706.77	1463.65	2400.72	2874.36	2917.11	2290.3	2305.94	1939.67	1874.76	2080.36
DPM1	830.086	829.127	919.051	1227.47	736.102	815.346	944.237	1035.47	871.616	962.205	1031.12	1258.75	834.429	1102.98	759.519	982.96	714.173	911.075	935.45	717.742	852.2	870.62	1029.28	1210.2	1012.66	902.977	768.053	911.959	834.405	902.126
DPP1	1232.81	1059.94	1169.97	1312.83	1547.7	1667.65	861.573	753.114	1734	1065.81	1095.49	2248.61	1012.78	1818.28	1200.44	1698.72	891.378	1059.18	1279.09	987.879	1570.23	1482.34	1399.9	1450.67	1465.22	1553.19	1491.53	1667.94	1190.65	1381.2
DPS1	2042.42	1894.97	2081.66	2765.61	9018.64	2757.68	2180.63	2170.37	2198.29	2617.24	1856.79	2991.39	1310.39	3022.22	1782.78	2821.12	1801.24	1833.96	1796.56	1823.83	1868.79	1267.46	3495.59	2427.39	2434.79	2392.64	2337.88	2092.88	2109.57	2221.16
DRE2	2188.97	1035.25	2312.27	1482.94	2287.49	1726.15	1406.14	1515.92	1315.83	2182.91	3405.88	2552.07	4835.61	1946.06	2775.93	2979.06	2187.47	2947.02	1633.14	3796.24	1692.7	1207.76	1858.02	1974.67	1778.42	1934.8	1875.48	1611.66	2671.69	1579.58
DRE3	989.313	941.044	862.35	1033.08	1005.76	1185.96	1117.58	1144.81	1075.74	1068.3	1264.97	1067.98	960.893	1040.42	986.623	946.156	998.122	1023.97	1031.22	1215.32	1006.03	864.728	925.481	983.41	1006.21	1020.49	971.635	944.527	1246.49	1005.38
DRS1	800.305	941.449	853.811	901.947	854.609	967.067	1062.65	1125.72	1123.89	1105.38	932.846	1414.08	940.761	1180.38	820.658	1049.93	1415.9	662.99	1010.62	1056.15	683.783	738.662	960.544	1036.69	755.504	854.104	736.274	773.234	892.178	763.987
DRS2	761.833	654.15	653.275	675.273	818.191	748.716	688.119	971.963	911.982	749.451	1010.27	1071.59	601.725	787.774	722.742	764.469	571.331	538.985	483.321	574.49	696.933	514.476	701.26	697.315	602.465	611.612	627.377	662.403	711.913	901.431
DSE1	829.004	655.001	464.347	499.991	1015	569.262	545.92	575.096	434.482	722.645	674.278	427.732	759.653	339.944	793.711	801.6	538.381	773.038	437.103	694.138	510.854	833.691	677.912	486.058	543.123	468.78	421.831	761.131	579.478	679.424
DSE2	657.778	533.612	271.742	499.343	377.389	412.325	398.669	496.695	410.122	431.439	303.276	283.899	392.435	299.107	417.892	376.362	330.747	457.826	376.213	536.3	370.686	329.086	325.29	372.914	263.923	282.001	279.279	451.713	801.57	609.256
DSE3	272.003	316.722	170.502	146.162	188.777	541.927	258.039	769.079	314.614	202.271	205.726	201.335	259.609	181.139	305.54	116.241	182.421	217.028	196.109	284.447	313.271	328.242	306.041	157.294	180.084	106.719	167.194	247.967	299.356	341.01
DSE4	1171.63	1276.14	913.261	1176.49	1509.43	1183.9	1135.23	746.305	1518.75	720.774	881.184	738.832	1107.34	524.723	1136.24	725.925	543.189	1240.17	1044.16	812.61	888.287	1912.38	1263.36	840.148	885.627	641.039	458.209	870.881	2065.87	813.598
DSK2	1627.13	1266.08	1824.94	1777.31	1390.47	1778.3	1578.8	1433.22	1754.1	1777.57	2087.74	2065.64	1935.44	1630.46	2027.16	1797.66	1851.97	1692.95	1743.12	1641.61	1690.61	1444.03	1661.63	1850.3	1649.86	1775.61	1731.94	1464.58	1359.24	1580.2
DSL1	1276.76	1337.95	1311.11	1573.06	1763.48	1237.2	1167.47	883.511	1810.13	965.257	1221.09	1127.31	1251.23	860.572	1226.94	1090.72	736.404	1557.71	1272.5	1006.48	997.949	1692.92	1220.4	1118.72	1199.16	945.323	935.251	1002.61	2432.82	940.065
DSN1	371.53	460.276	333.955	370.087	323.539	1008.97	230.984	405.892	331.354	490.611	469.277	436.965	334.591	376.104	364.979	354.661	365.319	370.084	475.799	415.513	295.771	282.376	287.316	361.233	352.182	342.261	339.883	330.534	342.913	420.436
DSS4	632.071	668.295	561.441	538.439	745.78	763.618	1436.52	618.761	780.256	617.593	719.226	693.944	755.8	624.586	772.833	632.965	601.463	675.142	654.797	633.812	656.631	710.947	752.434	678.863	641.78	560.845	548.967	594.851	850.48	576.899
DST1	860.72	716.796	905.194	1003.12	750.235	939.534	967.015	973.786	772.967	1085.29	1062.72	1001.56	828.157	1058.45	904.652	1081.32	1165.51	1135.57	1075.4	1112.4	972.802	684.966	963.044	1313.71	1128.25	1174.45	1035.96	1053.15	1953.79	898.654
DTD1	347.475	417.541	347.029	399.486	420.906	502.91	348.521	356.053	542.137	379.972	539.379	412.587	450.453	376.217	559.919	370.027	282.756	2148.86	380.412	424.118	403.668	490.201	458.769	494.05	358	280.143	226.166	362.694	360.096	459.273
DTR1	459.036	460.409	392.966	336.898	563.365	511.954	495.139	390.507	617.308	375.343	453.94	377.557	570.838	331.695	562.591	377.406	355.909	526.683	382.305	406.136	557.809	778.328	579.784	419.107	323.404	287.774	300.2	385.937	600.088	430.266
DUN1	346.029	344.743	318.217	489.317	340.663	449.917	392.511	473.065	427.944	497.559	504.291	331.011	385.038	323.652	499.525	286.057	401.565	529.465	430.093	491.961	487.857	416.603	601.441	559.544	476.149	437.874	420.079	380.017	282.989	467.36
DUO1	244.481	317.538	310.339	157.646	168.71	251.879	222.713	303.916	213.461	238.197	310.476	291.567	257.283	299.328	366.623	236.357	310.305	288.06	272.695	368.81	328.217	232.581	327.222	318.126	270.996	183.281	278.241	220.318	202.571	307.617
DUR1,2	2492.33	1225.86	1620.66	1443.48	2643.09	2281.69	1558.75	1676.3	1438.87	2061.74	1212.62	2080.94	1109.53	2329.78	1625.82	2364.86	995.735	1478.53	1466.18	1304.23	1723.19	1477.41	1686.12	1321.47	1308.83	1252.54	965.024	1205.37	2506.93	2389.42
DUR3	1798.08	962.16	994.416	1244.24	5729.16	6281.6	1008.52	6314.48	1647.45	1510.37	736.396	2356.82	983.408	2729.5	979.042	2436.03	603.928	779.064	1124.68	1163.14	913.096	872.836	845.755	787.55	757.198	1208.06	629.596	1282.32	1382.15	1409.58
DUS1	257.837	243.574	326.145	392.982	303.149	388.693	344.05	433.888	326.937	321.051	443.79	375.765	289.874	375.292	376.21	432.242	376.215	364.983	368.171	392.995	337.299	625.581	394.594	379.266	345.37	380.273	264.087	353.76	370.584	388.118
DUT1	490.151	633.77	249.896	567.868	1803.64	444.488	754.567	528.238	421.312	701.892	635.413	378.101	737.097	438.067	501.512	370.622	221.812	1561.77	416.722	479.483	379.373	592.259	1120.94	410.496	442.444	287.98	272.132	359.104	489.846	423.493
DYN1	2896.44	2659.53	3488.92	2499.11	2232.88	1825.94	2418.87	3920.26	2391.34	3441.65	2881.33	3095.32	4020.2	3312.44	2575.28	3429.82	3361.4	2003.17	2461.47	2779.84	2556.51	2310.96	2785.01	2866.06	2620.95	1945.94	3200.69	1852.68	3105.76	2467.15
DYN2	362.089	444.957	425.336	431.709	401.236	370.47	426.369	314.462	364.399	607.004	456.631	545.893	452.056	470.208	473.611	347.485	478.899	470.001	553.252	490.201	507.395	342.068	342.388	428.718	499.239	413.334	433.513	474.165	749.19	535.462
DYS1	2960.63	2020.65	2413.98	2842.03	3214.4	4179.24	2527.91	5195.44	2219.8	3523.84	3258.26	3842.18	3038.32	4588.87	2475.3	4834.16	2978.25	3822.12	2879.31	3090.13	2963.84	1571.03	2543	3294.25	3555.86	2879.76	3103.69	2409.39	3268.62	2100.39
EAF3	2347.02	2272.23	2078.78	2468.93	2865.33	1963.05	2007.09	1739.41	2516.93	1753.53	1935.66	1815.06	2081.81	1637.77	2298.04	1913.73	1576.72	2378.92	2129.78	1836.56	1868.63	2312.8	1967.6	2004.62	2156.34	2027.41	1677.46	1683.18	3740.77	1787.75
EAF5	560.82	744.371	624.629	929.09	793.025	628.486	673.992	503.299	666.268	705.408	825.285	508.299	863.707	546.839	814.628	541.736	600.1	861.191	702.499	782.791	651.433	710.569	635.771	639.795	711.918	560.048	524.816	620.887	989.133	702.216
EAF6	1721.63	1988.86	1527.13	1982.13	3070.34	1624.99	1676.46	1174.06	2108.8	1272.63	1688.38	1469.94	1794.56	1098.28	1680.52	1409.37	1083.05	2038.5	1760.64	1290.78	1215.1	2092.81	1381.94	1495.07	1543.6	1170.29	1030.67	1179.81	2862.6	1083.63
EAP1	478.429	310.727	401.658	444.169	473.602	410.627	342.214	416.04	533.587	471.891	490.825	530.078	485.658	441.181	469.862	454.627	603.698	415.876	413.471	392	479.265	406.657	472.566	471.224	374.091	397.152	375.788	357.92	485.199	550.711
EBP2	831.15	937.481	954.251	868.768	1123.82	925.113	1165.9	1031.6	1046.27	906.75	874.539	1213.89	1078.61	838.401	790.035	707.216	694.764	681.445	845.076	1204.96	755.574	960.663	898.958	721.063	653.408	660.115	659.897	892.618	960.925	751.266
EBS1	601.381	547.854	503.566	809.413	523.24	615.709	702.946	906.364	659.324	456.998	575.145	706.12	565.741	492.303	786.746	508.206	424.738	658.952	567.71	631.71	643.876	777.683	676.606	578.539	690.751	588.545	539.684	601.562	733.747	766.218
ECI1	627.358	912.896	767.626	709.193	770.287	565.945	706.389	521.685	892.262	512.053	594.083	609.538	423.996	724.346	639.152	634.723	450.98	673.78	666.277	568.007	496.732	772.523	622.881	611.592	614.427	475.698	463.313	662.01	991.86	700.219
ECM1	664.375	754.558	594.949	839.519	775.744	953.213	934.13	935.838	976.864	601.197	886.38	726.618	892.735	782.969	1010.54	789.351	607.365	959.511	746.018	660.325	973.225	1571.3	4390	698.584	727.478	611.354	612.317	745.375	1003.17	751.425
ECM10	485.646	451.962	445.012	400.278	421.978	1247.37	341.381	441.672	478.572	305.163	374.712	555.469	435.625	488.068	2198.46	10326.9	352.889	467.174	414.83	395.711	477.614	553.605	387.953	333.715	413.952	368.857	336.546	386.853	442.924	685.715
ECM11	252.272	398.797	284.145	255.741	415.84	299.697	290.929	265.904	319.299	247.168	283.483	231.599	339.258	265.934	370.291	223.861	182.165	304.578	238.391	284.02	345.476	697.495	1750.32	284.253	210.544	209.638	197.626	163.239	535.962	310.002
ECM12	238.75	242.827	175.448	172.671	308.607	379.82	256.829	344.602	331.716	156.931	264.527	164.942	282.167	179.103	376.041	192.916	198.75	270.323	238.703	295.189	394.057	489.87	305.548	294.275	191.287	146.803	124.967	171.543	323.771	359.557
ECM13	406.392	713.968	749.899	731.584	838.971	573.111	718.92	448.183	637.461	620.973	1068.35	697.954	1566.37	665.733	1052.49	534.126	622.974	792.045	691.416	1020.22	681.879	592.737	838.427	643.292	582.577	567.042	562.965	612.48	662.285	785.434
ECM14	837.884	666.732	927.822	994.854	639.714	1040.3	966.646	2873.44	847.067	947.053	1070.2	1221.75	823.044	1219.58	986.318	1183.44	988.361	846.922	911.272	809.925	897.019	453.979	837.093	947.184	929.138	1002.74	930.327	886.83	796.134	1021.24
ECM15	1630.29	1324.34	1528.61	2634.84	1551.14	2412.61	2476.86	1411.36	1861.67	2143.88	2499.12	2329.87	1330.63	1769.97	1963.5	1636.16	1557.36	1788.77	1874.19	1382.86	1748.15	1071.47	1207.12	2161.47	1782.08	1979.78	1670.24	1861.03	1414.97	1508.31
ECM16	402.115	465.882	351.116	384.993	350.142	1992.8	579.699	482.177	440.165	601.888	547.756	532.96	307.576	528.267	376.1	405.534	360.861	309.242	391.979	412.328	356.869	375.567	396.231	430.437	440.622	394.35	450.045	476.412	480.944	485.047
ECM17	3961.85	3580.69	4943.08	5003.64	3877.36	3453.06	3686.72	4865.2	3479.05	5502.32	8242.06	4374.99	9129.84	4930.02	6973.8	4689.15	6533.08	4576.58	7794.96	6652.23	5599.78	4286.27	3273.15	5371.67	4954.44	4797.57	6798.53	3107.59	5014.1	2834.49
ECM18	528.551	279.846	279.224	426.884	630.697	708.672	560.943	509.057	768.862	350.6	501.874	496.394	609.454	356.223	9726.28	13063	407.684	611.996	510.41	429.803	647.68	1055.47	848.862	509.332	470.942	369.789	422.105	429.711	766.673	639.208
ECM19	138.872	297.64	212.622	241.512	150.339	381.119	170.709	215.376	283.42	154.122	190.93	195.237	241.131	254.619	307.63	123.71	194.657	257.063	283.012	340.125	247.598	1106.26	164.291	190.835	178.684	128.824	167.292	324.141	242.804	366.733
ECM2	379.805	442.769	1726.92	360.543	311.847	374.173	166.629	564.895	382.151	532.693	345.438	642.111	418.235	674.199	618.995	509.232	1078.93	2578.27	375.142	874.925	11086.3	103.688	579.038	534.805	415.875	267.698	619.303	345.827	598.691	620.829
ECM21	1115.94	870.469	1318.82	1345.96	1088.94	803.535	935.367	1855.54	1254.69	753.812	1428.71	1561.68	1411.02	1249.07	1403.49	1384.3	1530.88	1695.21	1417.7	1625.37	1313.36	654.66	1341.37	908.541	1213.28	954.317	1151.68	993.564	1726.92	1453.84
ECM22	813.731	689.703	699.674	651.424	1042.93	691.522	789.717	625.223	813.217	733.559	849.043	701.581	1040.28	570.855	1178.46	756.342	835.424	927.508	877.082	813.776	975.829	972.524	961.33	763.322	799.718	681.245	622.425	756.127	1037.61	839.467
ECM23	39.2821	298.675	98.673	100.243	150.481	276.934	163.67	101.352	200.395	81.3663	81.4284	136.34	185.659	83.7897	160.88	80.7849	135.628	161.904	200.11	291.882	349.266	150.79	200.366	119.847	130.216	68.7955	118.708	130.411	135.996	272.444
ECM25	351.758	510.383	559.821	559.542	763.049	1029.29	373.505	335.002	437.885	543.432	438.926	498.727	377.256	547.06	341.291	236.656	507.543	502.855	488.819	530.85	433.25	283.82	228.994	453.837	488.882	468.674	425.965	531.844	561.525	518.77
ECM27	342.648	412.876	453.451	315.726	419.764	317.212	289.469	463.801	400.451	475.375	382.148	382.959	418.507	450.197	387.252	454.324	451.525	333.035	462.591	556.378	419.97	299.661	385.245	482.349	420.808	266.862	386.266	308.008	563.679	435.78
ECM29	766.465	799.501	1100.09	1056.25	748.017	1072.53	950.001	2127.21	843.147	1102.15	1116.37	1126.79	1222.8	914.572	1211.91	1186.66	1133.98	1233.15	1116.49	1330.19	980.858	795.136	991.55	1041.15	1149.28	1008.32	1121.9	886.659	539.34	915.723
ECM3	1186.61	840.04	1431.62	870.41	1824.82	1285.05	1039.45	1318.07	1281.89	1145.54	1710.1	1445.12	1355.37	1322.43	1410.59	1333.34	1575.23	1325.07	1366.51	1142.72	1024.64	1148.24	1173.81	1140.69	1170.71	1085.42	1055.2	1184.07	1404.44	1356.78
ECM30	1785.32	1608.31	1501.69	1615.56	1355.03	1195.47	1277.19	1111.23	1511.91	1164.28	1166.6	1391.37	1520.6	1268.47	1771.67	1324.9	1181.46	1419	1394.2	1521.4	1118.34	1597.95	1411.91	1175.11	1499.65	969.849	1175.9	1049.01	2039.47	1267.53
ECM31	573.719	730.058	716.07	658.23	676.307	786.762	746.152	563.32	777.621	690.113	765.595	796.295	870.254	615.217	845.62	626.119	718.846	683.984	660.958	634.316	1615.45	642.63	668.784	781.487	644.634	692.699	581.488	719.45	590.151	693.107
ECM32	502.757	370.651	593.018	529.995	821.706	782.094	476.624	644.333	465.904	578.354	685.139	596.033	494.354	531.438	394.486	473.618	538.836	442.495	508.254	563.494	509.333	272.488	374.838	465.918	482.923	409.238	514.373	557.69	1098.36	676.989
ECM33	4033.78	3694	4520.53	4792.03	3604.85	4238.27	3143.37	4185.55	3643.23	4322.14	4450.15	4908.71	4181.27	4203.03	3735.58	4304.6	4742.86	3859.03	3612.11	2902.02	3257.31	2332.18	3837.76	3456.3	5161.9	4264.29	4137.11	4038.07	2023.3	3074.85
ECM34	890.161	749.686	2443.92	365.696	1515.48	1745.74	419.59	1160.99	475.577	1217.6	3515.38	418.422	5510.46	312.107	1019.51	282.797	209.878	343.176	291.796	548.489	342.115	471.109	278.828	202.495	228.056	220.842	347.483	2124.55	355.463	419.506
ECM37	624.893	689.017	993.74	488.408	643.215	655.42	627.604	844.659	745.179	721.014	753.926	904.797	831.947	669.837	951.314	707.737	944.286	642.744	795.991	855.788	839.132	651.798	871.479	722.345	901.482	626.334	867.674	632.713	769.475	1020.5
ECM38	744.343	716.238	1033.81	840.063	865.116	1039.84	830.936	854.704	854.772	1074.27	948.145	1088.35	904.029	1098.08	1203.39	964.324	1067.88	7742.41	933.771	1155.12	896.605	34044.7	909.72	932.264	887.706	986.091	971.01	785.433	654.726	1048.83
ECM39	691.466	602.022	506.22	568.285	821.654	778.42	602.134	623.523	835.964	603.905	662.16	710.342	738.464	598.682	596.407	567.343	422.833	622.266	631.818	501.805	644.872	1002.44	840.674	692.538	556.267	581.795	423.269	526.416	658.359	578.99
ECM4	1158.55	871.106	2564.76	815.512	655.74	920.486	1627.94	1071.22	1795.63	1654.5	3155.47	3031.15	3156.82	2483.32	2475.88	1999.59	2147.23	1411.8	1224.7	1175.84	1569.17	663.274	1036.82	1200.13	1248.45	1737.71	1500.17	1489.77	747.492	2099.91
ECM40	1909.59	1265.17	956.143	3033.79	3709.69	2396.88	1628.18	958.586	1368.37	1285.78	1147.78	1073.88	1057.54	1042.61	1120.2	1054.16	992.063	1728.71	1182.55	1596.17	1095.24	1192.83	1133.49	1246.95	1252.47	1355.86	1161.34	1290.86	5832.09	1521.81
ECM5	579.321	492.162	812.322	711.54	459.469	864.42	656.012	515.679	667.06	638.328	595.174	815.679	594.567	710.097	943.49	666.47	653.727	730.139	581.992	760.777	713.689	522.355	641.571	716.873	614.604	682.457	688.388	616.329	498.395	839.658
ECM7	500.323	490.635	439.728	588.093	596.573	702.576	436.988	417.994	469.287	523.717	471.716	433.603	501.534	463.586	491.084	389.037	450.201	440.312	520.421	559.052	588.732	543.086	546.81	492.636	424.389	379.977	409.895	476.829	552.918	545.577
ECM8	261.864	169.383	142.981	178.318	237.821	252.483	115.549	227.565	302.763	232.561	179.76	99.6416	222.879	147.554	490.142	214.165	271.221	238.635	138.172	228.856	228.974	293.558	335.826	179.327	149.672	88.9064	158.203	149.508	347.963	313.906
ECM9	359.842	321.456	340.096	427.159	1299.81	1324.09	386.674	342.932	402.204	485.943	342.974	300.252	262.779	410.31	429.175	351.236	392.976	411.297	426.677	379.1	475.14	500.795	1542.61	351.448	327.571	236.794	257.788	413.576	839.677	403.236
ECO1	358.963	373.857	289.09	365.831	429.886	406.02	357.997	356.167	331.758	301.953	331.856	277.393	327.783	230.607	450.389	253.651	264.551	423.959	338.87	334.422	452.817	559.696	498.2	353.632	300.964	245.14	209.701	269.108	490.741	398.932
EDC1	353.688	337.63	194.997	289.703	634.512	298.529	339.066	197.486	258.909	216.336	217.003	172.712	236.227	253.423	313.127	243.335	237.38	1106.71	1626.88	264.854	274.967	328.798	277.147	234.157	229.784	136.622	179.698	197.138	345.136	320.397
EDC2	1571.97	1702.07	2619.52	1389.05	1126.98	1018.34	1496.42	1425.63	1397.39	1971.15	2243.78	2458.65	3260.49	2725.57	2922.6	2576.13	2807.01	2216.74	2094.21	4079.79	2441.04	922.64	2440.63	2349.21	2904.8	2176.8	3419.76	2203.42	2289.81	2541.74
EDE1	1178.4	1307.91	1293.29	1411.74	1097.66	1138.95	1518.19	1143	1497.18	1316.43	2141.42	1697.01	2237.84	1224.36	1623.31	1333.06	1330.29	1485.26	1424.46	1443.79	1282.11	1171.5	1695.89	1404.13	1488.88	1234.46	1217.77	1132.91	1131.91	1345.51
EDS1	1153.1	1080.1	1063.64	1128.02	1535.61	1001.84	1001.73	769.401	1681.43	820.057	1160.37	1041.66	1277.86	898.9	1193.63	951.945	693.483	1116	947.374	854.215	1059.25	1541.45	1113.37	1023.58	1045.06	746.737	768.123	866.867	1817.2	1015.76
EFB1	1747.56	1349.08	1722.63	2330.78	1123.45	1542.95	1963.84	1750.94	1895.42	1805.47	2698.78	2513.09	1397.66	2119.71	1805	2130.84	1594.12	1843.61	1611.87	1328.05	1503.3	1016.43	1469.7	1755.51	1938.63	1901.1	1907.98	1974.68	1422.32	1613.98
EFR3	407.963	308.501	345.615	522.783	813.276	387.78	434.925	433.223	445.4	478.811	400.107	496.731	335.129	524.626	446.992	349.03	444.519	362.088	414.177	341.431	466.44	338.794	399.719	416.92	368.092	416.411	441.781	411.658	322.136	529.921
EFT1	5149.11	5249.3	6197.69	5250.8	4761.3	5146.16	4857.32	5080	6623.52	7329.09	5927.28	9451.41	4940.13	9471.81	4688.15	7808.12	5271.67	4595.06	6343.41	5101.07	5165.8	4413.11	5580.17	5891.2	6006.91	5195.92	5416.19	4435.5	4256.2	4328.64
EFT2	4872.08	4645.79	5650.73	5528.12	4618.08	5749.53	5184.62	4571.26	6212.82	7289.52	5958.53	8863.22	4844.29	9112.11	4557.69	7835.66	4969.18	6015.74	6350.53	4860.91	5056.53	4551.32	5611.75	5984.87	6137.26	5642.06	5668.48	4885.72	3934.84	3771.72
EGD1	974.488	735.376	907.37	1527.23	1345.64	1336.13	1477.82	1161.82	1001.65	1450.14	1743.32	1588.66	1079.72	1538.24	792.273	1056.97	821.998	750.566	1039.64	733.129	753.965	431.91	940.745	1507.27	904.006	984.516	901.694	1029.35	700.538	2950.92
EGD2	1077.61	805.125	1104.29	1679.93	797.625	1702.82	1460.16	1892.32	1378.13	1490.03	1521.46	1727.32	774.851	1904.75	924.881	1622.81	952.797	921.897	1250.5	951.113	923.407	690.539	930.264	1543.29	1200.17	1389.08	1188.76	1318.38	728.142	1088.01
EGT2	754.004	499.242	445.442	441.9	835.307	549.228	522.517	499.141	708.207	460.828	530.984	494.191	559.03	416.479	565.916	515.686	401.739	531.601	483.032	343.154	523.484	1065.61	717.012	514.017	484.712	340.841	372.251	469.16	574.619	529.274
EHT1	2341.43	1969.42	2299.2	2305.58	2481.78	1903.52	2210.61	1911.55	2699.56	1969.15	2445.68	2907.76	3980.33	2285.53	4127.49	2171.3	3138.7	2670.26	2824.31	2449.51	2755.69	2420.34	2513.71	2615.49	3034.5	2538.3	2706.99	2067.15	3012.05	1988.7
EKI1	682.029	595.578	584.377	810.502	661.48	1190.62	698.288	631.433	647.051	725.393	736.984	727.515	722.642	707.389	905.4	700.02	704.228	745.471	813.009	851.955	762.073	1297.01	756.612	823.429	822.913	766.303	657.909	740.2	741.086	780.571
ELA1	314.954	320.473	398.92	267.682	371.992	342.503	347.783	382.795	430.414	364.538	380.989	400.845	426.344	410.198	445.911	358.009	390.474	392.073	444.386	454.754	394.649	359.081	376.264	463.702	548.513	332.696	435.755	266.379	410.864	463.365
ELC1	959.401	1030.75	762.537	919.356	985.796	1054.35	1141.05	1501.9	1106.98	686.707	1040.03	756.796	1028.18	652.971	1049.78	810.536	691.414	1243.26	889.213	832.82	881.114	1202.64	1018.73	978.019	989.609	757.117	661.139	845.344	1099.58	797.402
ELG1	73.4028	135.735	104.978	28.9044	284.17	253.99	67.2029	199.822	193.193	140.287	233.76	268.925	99.774	207.306	145.041	60.391	90.9949	199.328	135.343	206.477	122.632	25.2354	114.736	86.0973	1499.39	512.194	108.257	91.2395	191.308	193.727
ELM1	580.472	716.048	497.041	705.013	537.77	614.293	436.707	606.858	599.95	566.724	624.882	618.794	478.147	519.701	636.042	526.356	539.925	717.444	635.27	593.055	539.357	649.029	541.693	522.211	581.021	540.933	492.208	634.148	567.613	609.171
ELO1	1215.05	1283.85	1244.12	1302.83	1235.52	1321.63	1079.51	931.188	1387.46	1076.21	1605.59	1365.61	1594.48	1194.15	1412.82	1196.05	1058.59	1336.04	1212.31	1103.66	1304.62	1460.45	1532.65	1318.19	1710.16	1479.02	1332.6	1463.96	1142.56	1197.31
ELP2	3291.87	4313.35	3243.06	4417.05	5108.01	3285.11	2602.99	1773.8	5187.23	1979.58	2192.62	1884.15	2895.97	1736.46	3513.68	2287.98	1254.08	4692.39	3673.87	2585.95	2330.09	5281.95	2767.91	2244.15	2985.95	1981.8	1404.2	1820.07	8134.56	2271.89
ELP3	558.879	489.51	648.33	668.783	430.363	724.57	784.87	804.401	653.731	913.416	813.021	885.376	580.419	976.796	680.473	730.389	773.947	629.188	720.251	746.42	658.589	472.611	629.553	778.802	741.49	747.072	627.858	635.291	490.007	667.453
ELP4	1230.63	1381.59	1172.1	1245.2	1472.83	1231.02	1275.88	1207.5	1725.08	946.298	1323.09	1068.01	1079.83	883.977	1219.67	986.908	802.093	1395.4	1150.37	1143.76	1085.92	1478.14	1138.57	1015.03	1145.46	893.876	715.927	964.19	2270.62	1023.9
ELP6	357.395	312.458	306.083	266.878	542.439	366.364	332.527	430.598	479.421	351.953	452.458	447.103	452.098	402.688	468.94	404.059	417.642	398.865	367.886	355.979	516.751	379.13	447.143	473.369	366.251	398.941	347.581	381.794	325.529	358.78
EMG1	721.054	686.941	636.701	689.161	759.089	1029.77	910.656	928.976	916.123	1004.97	1014.89	818.299	847.838	996.553	772.407	742.958	745.838	802.631	983.569	824.941	755.661	1002.4	920.054	943.555	760.835	679.926	637.937	686.516	755.254	661.392
EMI1	833.668	734.785	764.42	782.255	984.615	843.089	873.416	675.734	849.86	779.783	1192.1	716.204	1634.44	534.541	1206.6	729.087	529.323	872.999	646.655	603.933	746.08	1105.78	827.563	704.607	769.837	660.8	507.674	1010.49	723.037	736.219
EMI2	2607.7	2237.38	3670.91	1990.9	3765.98	3059.63	2387.37	2254.96	3422.24	3402.72	3859.85	5034.28	5762.47	5646.52	4461.57	4670.1	3818.04	3087.07	3477.79	4282.33	4427.64	2803.12	4162.24	3425.33	4149.3	2891.1	3778.2	2333.84	2478.88	2282.17
EMI5	1372.66	1103.56	1216.09	1179.06	1212.92	1121.59	1300.57	1144.77	1617.51	1178.4	1409.04	1435.99	1104.97	1222.77	1135.25	1172.83	1009.36	1132.6	1433.78	1002.12	1193.45	1039.54	1081.87	1276.12	1146.87	1227	969.381	1252.36	1302.15	1250.13
EMP24	1111.62	984.198	1195.58	1645.48	866.031	1318.4	1420.77	1350.6	1257.28	1544.21	1653.7	1459.17	1074.75	1392.31	1095.1	1231.83	1260.66	1298.33	1397.84	1434.91	1194.2	720.657	1228.29	1744.58	1256.94	1474.25	1133.2	1467.73	1142.25	1214.1
EMP46	376.344	256.675	350.854	362.217	865.389	373.779	338.234	383.868	356.833	395.515	402.997	482.248	389.064	512.06	447.123	400.541	2440.32	262.03	315.189	345.416	416.334	333.491	498.005	331.503	325.652	305.623	345.33	363.738	357.904	515.122
EMP47	558.753	520.186	563.66	581.298	379.577	600.908	611.066	736.705	563.017	496.169	697.194	884.669	568.779	897.969	747.231	551.066	697.315	530.368	637.948	685.692	597.871	379.754	531.484	589.798	554.196	667.201	575.266	598.188	543.561	769.582
EMP70	1305.2	886.245	826.267	897.254	1436.02	917.292	970.746	895.319	948.937	1080.63	1085.45	1109.66	1298.87	1112.16	1005.8	1080.48	927.865	973.699	888.687	825.348	1116.41	1349.08	1015.02	1031.21	1038.38	806.858	758.551	877.39	1238.38	794.774
ENA1	1712.34	1029.08	1422.11	1222.65	1443.43	1754.49	1414.18	1121.86	1492.79	1247.08	1199.87	1103.22	1375.96	891.387	1148.12	1040.54	823.517	1313.45	991.122	2290.8	1584.15	1546.48	2229.47	1110.29	1443.62	1293.56	1017.02	965.395	1773.01	1476.35
ENA2	1053.02	781.462	990.58	959.2	642.171	468.495	918.628	699.113	820.445	674.235	474.083	317.566	512.998	250.002	507.251	296.594	294.77	860.062	343.805	1931.1	1066.86	744.242	1765.72	597.311	929.474	867.672	600.602	503.725	1174.99	1306.22
ENA5	846.924	731.26	607.481	665.947	2965.63	789.16	937.108	1049.81	661.18	1489.87	950.524	1162.39	1307.25	1048.96	667.846	834.59	913.407	1359.86	708.754	967.882	692.644	716.087	1057.43	657.837	673.386	553.248	604.422	676.866	891.296	979.706
ENB1	545.303	643.6	444.489	519.016	784.789	609.696	615.256	480.145	735.009	240.836	450.551	553.133	599.886	450.037	665.241	482.839	440.066	627.388	609.316	436.146	641.742	966.097	752.979	398.052	408.254	368.245	301.768	412.511	734.641	678.205
END3	1042.51	852.723	1252.53	1362.58	753.301	1200.94	1333.07	1219.6	1189.31	1374.79	1820.94	1388.86	1317.12	1496.35	1454.03	1247.06	1355.41	1329.93	1417.37	1138.69	1216.58	709.557	1104.45	1573.45	1430.67	1487.93	1321.18	1600.96	771.852	1157.96
ENO1	49076.5	35734.4	44353.4	31264	59842.6	36568.4	26654.2	36087.6	32655.4	61067.9	27067.8	58718.8	33138.6	90259.1	38061.1	51343.2	55174	29704.4	41960	39248.9	38615.6	32354.9	32072.8	40642.6	41331	40761	49651	26284.3	49983	32418.5
ENO2	40640.6	25409.8	33990.8	29167.2	51386.6	31501	18499.5	31163.3	24359.2	43819.8	19721.4	43320.4	24948.7	67385.3	27008.7	38403.4	37728.9	19545.8	28906	26392.2	24821	25942.6	24869.7	27054.5	29513.4	24614.3	34428.4	19494.3	41058.6	25373
ENP1	486.903	629.243	467.822	520.894	570.922	646.728	567.662	550.034	543.57	653.387	633.553	704.888	594.005	583.71	551.657	501.337	489.192	481.094	531.597	566.816	561.775	767.578	585.638	537.49	607.498	579.866	539.977	631.139	514.85	602.353
ENP2	807.581	1013.09	1116.27	840.23	967.064	849.753	1287.04	1009.57	1009.22	1284.85	1280.68	1429.48	1069.49	1237.09	850.787	1086.95	989.807	659.953	892.271	1059.88	936.575	628.405	961.835	1073.77	919.133	905.484	1022.95	1111.3	702.976	929.17
ENT1	599.86	473.148	395.964	747.437	1488.85	544.201	907.723	691.227	667.79	773.964	1032.46	582.565	1024.45	565.822	695.184	558.334	467.42	588.823	565.951	602.035	462.15	722.63	870.825	681.415	571.58	512.088	376.641	416.409	609.271	604.357
ENT2	602.456	594.256	631.173	635.086	899.761	568.029	586.878	593.836	748.31	704.969	693.711	652.003	703.085	560.396	702.563	688.191	809.931	777.64	752.762	705.288	516.756	516.71	939.251	815.895	740.45	755.162	740.12	598.336	573.643	697.002
ENT3	553.801	496.108	643.949	673.662	500.402	540.122	514.611	590.796	610.733	701.242	788.768	762.051	601.813	723.156	664.686	632.597	726.968	667.956	876.557	716.355	629.949	356.222	550.477	764.809	578.096	655.957	700.564	762.915	491.83	704.913
ENT4	451.983	623.903	522.326	695.148	941.273	2665.1	922.555	640.17	691.024	743.712	823.293	813.452	965.567	924.931	793.36	794.654	620.138	591.383	598.009	638.133	513.027	603.742	831.01	556.168	443.135	221.409	354.372	249.73	518.88	390.531
EPL1	279.384	346.941	284.348	387.953	416.202	334.329	313.026	504.248	380.681	237.361	306.095	229.375	297.392	272.936	459.08	284.462	346.392	257.849	376.283	346.853	353.07	349.855	483.291	324.253	231.271	239.47	251.612	250.113	475.616	429.87
EPS1	767.864	973.122	852.073	1033.3	734.451	784.976	919.395	963.307	990.192	802.411	939.12	936.131	755.236	880.564	905.407	922.075	896.099	946.353	940.108	1153.32	804.539	597.385	766.153	847.611	884.175	889.361	859.581	832.369	1152.43	929.304
EPT1	549.051	577.909	430.445	465.081	478.022	608.718	483.04	716.129	508.225	502.959	453.184	454.176	542.023	516.059	618.509	477.688	522.644	484.452	492.139	552.732	518.509	544.16	708.526	608.168	539.066	495.874	382.376	538.146	608.758	549.629
ERB1	1135.39	1220.35	936.372	1233.74	1390.04	1289.75	1249.14	1134.39	1718.4	1124.47	1208.55	1261.33	1128.55	1013.04	1205.9	1087.32	792.355	1255.45	1174.95	1150.32	883.97	1453.6	1274.02	1090.06	1033.49	974.293	834.02	1033.32	1965.77	981.652
ERD1	379.085	382.545	381.158	429.944	436.414	479.437	397.486	387.447	422.063	366.877	470.283	416.077	468.064	408.22	482.125	353.108	303.113	442.412	440.036	434.564	570.631	597.9	511.4	380.729	414.813	290.256	370.814	424.189	422.457	496.794
ERD2	648.321	580.644	689.684	748.105	1755.87	670.96	924.444	688.052	810.132	1004.87	1320.69	943.649	1310.36	917.763	859.177	785.921	769.88	900.695	794.577	934.896	783.747	592.143	1063.13	1215.64	849.651	798.459	729.077	722.749	710.43	707.682
ERF2	736.431	525.632	813.43	876.744	611.229	670.999	591.739	577.539	624.071	724.319	742.475	761.409	735.064	790.861	843.237	692.381	791.142	758.259	829.681	757.802	803.545	848.914	749.544	900.725	837.029	783.929	685.686	779.282	591.664	832.805
ERG1	4909.75	4961.74	4469.72	5395.24	3759.35	6401.64	3576.16	4192.93	5412.63	5889.8	4151.46	7043.01	3631.2	8878.45	3791.77	6105.87	4611.79	3814.83	6772.3	3456.06	8475.69	3661.18	5442.45	4909.27	7245.53	4967.76	5345.81	5791.48	4130.97	4761.01
ERG10	2666.19	2847.82	2153.44	2275.84	2053.73	3193.36	1896.45	2095.31	2727.68	3075.87	1991.19	4024.88	1892.39	5167.1	1866.55	3360.15	2015.47	1703.85	3233.31	1893.83	4491.55	2062.66	3032.35	2867.77	4648.13	2984.92	2715.09	2921.31	1532.45	2601.13
ERG11	5513.64	5428.67	4069.58	5102.62	7800.63	11643.3	4173.74	7992.27	6782.62	7866.29	4644.84	7912.36	3151.89	10700.9	3742.15	8783.69	4768.68	4114.92	5955.94	3079.97	6479.06	3360.9	8590.28	5622.03	9777.56	6001.8	5282.39	5399.4	2208.51	4034.08
ERG12	1011.06	1051.15	841.567	1357.73	1176.69	1116.65	1063.26	722.85	1282.31	967.671	920.78	1027.49	907.639	1042.62	986.886	987.882	651.855	979.146	1032.24	821.078	950.304	1039.14	1068.85	1019.25	1164.22	890.108	707.745	991.368	1485.54	854.825
ERG13	1835.08	2152.07	1490.51	1996.61	1517.49	2517.65	1420.93	1676.6	2032.8	2527.34	1485.23	3144.68	1237.23	4783.75	1410.39	2742.15	1462.39	2225.33	2537.07	1250.45	3282.24	1710.73	2663.92	2216.63	3778.67	2062.62	2032.93	2384.91	757.381	1766.79
ERG2	1147.57	1294.43	970.131	1519.56	1161.03	1804.2	1286.15	1063.31	1514.26	1869.87	1063.38	1768.55	883.929	2259.21	1145.05	1639.74	1080.71	981.825	1583.19	937.636	1837.37	1165.88	3512.55	1448.92	1706.01	1321.65	1006.55	1445.91	830.814	1180.45
ERG20	2390.03	1817.76	1907.31	2754.13	2842.91	4053.49	2155.13	2389.67	2500.62	3960.19	1994.92	3815.18	1007.65	3891.12	1665.31	2970.12	2442.07	2055.29	2783.01	1853.46	3275.3	735.894	2398.76	2998.47	2903.36	2993.97	2373.7	2789.51	1039.26	2208.31
ERG24	718.762	823.009	565.038	911.229	765.832	858.263	886.58	1180.36	919.717	687.44	795.903	721.249	962.075	697.247	763.7	717.336	569.512	870.572	735.231	572.929	769.158	1050.88	1030.42	832.563	995.015	677.469	716.448	785.933	844.656	793.417
ERG25	4016.68	3725.65	3410.67	4710.99	4394.9	6198.48	4567.17	3322.42	5051.39	7309.12	4202.18	6836.06	2544.39	7002.39	3530.33	6314.09	4043.4	3656.88	4391.18	2743.24	4613.28	2499.43	7391.22	4697.54	7463.06	5963.27	5073.2	5052.58	2007.33	2853.54
ERG26	1632	2366.73	2211.84	2736.33	1303.55	1987.66	2093.29	2037.24	2346.1	2855.75	2288.94	3009.64	1607.76	3897.68	2346.42	2976.84	2307.41	2080.38	2989.21	2129.73	3566.45	1456.59	3132.29	2803.47	3900.51	3061.84	2556.59	3100.58	1154.58	2435.95
ERG27	732.533	720.456	742.384	918.001	631.498	1230.51	838.497	997.088	976.631	1339.92	1013.85	1338.11	495.365	1652.64	650.702	1261.8	823.521	871.043	1114.98	806.878	981.511	408.699	798.225	1193.56	1017.86	1035.53	807.679	911.649	581.286	927.347
ERG28	1221.05	1610.66	1728.27	1797.48	1392.21	1550.97	1270.91	897.09	1754.02	1651.95	1536.16	2273.05	1716.14	2233.75	1612.49	1848.5	1342.21	4846.05	1724.29	1431	2094.37	1289.13	1753.54	1801.59	2215.38	1841.91	1792.11	2243.56	1280.77	1255.97
ERG3	9173.4	8214.31	8372.65	9569.61	7789.58	12259.3	7419.63	9130.78	10253.9	16203.7	8901.65	14687.5	4886.2	17743.5	6588.34	12848.1	7693.31	7147.03	11428.1	5805.04	13221.8	4726.5	12179.2	9909.61	15787.8	14011.8	10366.5	11302.2	3001.43	7351.37
ERG4	2387.65	1472.31	1669.8	1919.14	3038.07	2481.2	1656.28	1406.77	2537.95	2542.04	2212.82	2783.08	2285.49	2239.05	2166.59	2124.12	1564.92	1968.79	2001.09	1718.81	1976.15	2243.55	2068.14	1992.22	2065.9	1715.61	1563.49	1697.73	2229.39	1710.2
ERG5	26750.9	3366.75	2788.17	2853.52	2788.6	3318.86	1505.7	1511.18	2719.14	3158.05	1865.06	3406.14	967.155	4236.64	1494.61	3503.31	2496.94	1796.62	3650.58	2041.72	5412.19	1664.53	4765.57	3576.45	5654.54	4492.52	3299.47	4823.24	734.765	3056.05
ERG6	1386.6	1207.94	928.965	1263.57	877.352	1669.31	1162.71	1099.2	1487.15	1918.07	1044.11	1697.06	1077.88	2365.57	1135.26	1890.11	1083.04	1025.21	1796.67	967.39	2131.99	1146.28	1766.54	1525.04	1938.92	1171.22	1141.8	1430.91	771.443	1225.96
ERG7	571.941	752.737	587.313	726.544	472.777	820.249	544.334	1072.55	669.685	669.952	563.083	1051.38	479.495	1338.7	534.476	1331.26	671.393	504.567	966.129	577.871	866.552	502.852	686.876	951.091	698.636	780.293	923.145	1731.58	611.935	850.367
ERG8	979.161	715.465	921.482	951.046	825.729	1090.23	864.52	854.75	1024.42	1398.22	1082.54	1455.63	562.039	1641.54	809.527	1313.55	1040.98	758.688	1138.53	752.197	1067.06	479.485	1028.47	1293.55	1324.55	1145.25	1113.72	1066.87	585.472	1062.74
ERG9	2685.66	2246.05	2178.07	2771.33	2914.2	3764.81	2331.91	3031.98	3152.47	2475.12	2674.01	3201.3	2727.38	3343.03	3080.02	3296.51	2050.52	2818.77	2688.71	1780.38	2666.38	3174.35	2996.15	2826.32	3512.35	2746.83	2486.88	2385.5	2670.88	2016.52
ERO1	1482.99	1609.03	2458.45	1933.47	1392.87	1749.96	1877.65	2225.55	1330.98	2529.51	3158.58	2289.61	4164.86	1994.54	3115.12	2833.79	4101.37	3298.66	2414.41	3137.6	2234.63	1581.33	2108.7	3013.16	2236.97	2979.56	2342.06	2089.28	1312.19	1578.66
ERP1	625.796	902.236	713.26	979.205	611.009	847.451	870.532	1162.39	847.064	1017.84	1353.04	978.82	805.044	956.25	774.571	858.904	816.436	931.28	893.659	868.827	764.612	622.672	752.086	1207.48	910.608	906.439	693.877	809.602	610.569	819.606
ERP2	622.817	868.991	657.508	739.26	698.886	689.147	837.69	930.506	774.992	715.88	925.416	868.869	720.566	703.149	647.647	627.371	678.476	716.198	644.152	719.923	624.489	511.16	586.888	804.681	751.511	668.056	623.263	812.221	637.059	669.222
ERP3	453.857	409.162	351.351	435.493	376.203	459.25	370.022	422.702	493.967	351.971	474.211	328.298	488.442	327.228	512.132	321.319	346.956	464.762	390.342	434.086	515.256	601.38	519.605	445.351	374.192	380.35	348.05	442.986	424.12	531.19
ERP4	1085.04	1124.27	978.264	1370.35	1087.46	984.932	1093.11	835.026	1241.73	965.749	1094.46	1006.44	912.275	847.029	1039.27	954.72	959.564	1168.54	1104.8	1137.91	980.326	1083.33	952.149	1136.75	1049.96	921.104	800.657	972.759	1528.18	972.098
ERP5	1205.42	1225.69	1175.49	1481.98	1248.27	1412.97	1435.08	1347.09	1267.96	1124.44	1320	1259.99	1156.74	1169.71	1231.66	1251.23	988.811	1399.95	1532.38	1157.42	1111.25	1334.09	1236.54	1357.16	1466.47	1241.36	1100.37	1129.24	1501.36	1099.85
ERP6	541.922	448.207	508.748	493.069	715.74	439.838	380.829	537.687	483.73	533.682	604.811	650.352	420.946	682.983	712.408	495.962	610.419	602.16	648.722	600.589	561.35	376.202	511.685	583.746	556.006	551.334	516.9	554.953	571.935	667.908
ERR1	1231.63	727.348	7023.04	710.097	1122.39	631.652	1712.15	762.229	1313.54	1020	968.07	1875.78	1026.88	2072.98	1899.76	1876.03	1272.65	510.233	1090.31	637.825	963.397	592.979	928.526	728.627	868.584	621.7	962.258	451.695	933.418	3338.76
ERR2	1219.39	837.869	6728.15	787.464	1229.8	651.231	1012.98	918.31	1367.95	1028.18	1028.29	1898.43	1017.44	1934.29	1755.67	1825.19	1177.48	580.067	937.458	657.783	1035.32	1018.1	966.129	728.677	990.538	597.234	986.044	403.69	950.9	3238.97
ERS1	586.045	675.076	468.7	562.27	657.953	771.472	644.07	458.412	766.248	455.181	563.885	484.234	634.303	403.813	933.164	885.946	375.823	787.458	624.431	565.238	732.005	972.114	744.364	587.045	616.348	411.394	478.147	514.135	682.265	655.507
ERV1	834.728	736.015	789.899	888.676	1137.72	1045.45	800.6	692.043	805.535	728.205	893.01	928.835	827.874	939.174	891.368	749.89	802.747	937.006	921.866	771.149	869.006	817.705	818.553	816.659	735.246	784.229	817.146	899.85	1037.11	814.962
ERV14	852.289	757.82	987.177	1093.06	1032.05	1122.24	987.37	877.358	1079.99	958.038	1608.95	1386.19	1363.89	1202.49	1336.75	1120.62	1117.62	1139.39	1159.39	1323.43	1069.86	1856.18	2668.92	1392.46	1160.51	1251.31	1133.34	973.362	774.217	947.793
ERV2	1291.83	1250.82	1161.95	2077.69	2618.26	1034.15	1576.92	1108.64	1124.65	1523.9	1364.81	1417.38	1810.01	1250.03	1327.13	1019.39	1058.84	1008.43	1039.3	1282.68	973.315	1224.79	1233.9	1296.22	1064.58	956.354	1043.62	1150.42	1412.9	1170.61
ERV25	1238.36	1085.03	1245.42	1653.55	912.307	1421.43	1305.05	1569.35	1380.48	1780.34	1986.05	2028.84	1111.23	1690	1367.74	1441.01	1555.33	1370.42	1549.95	1496.67	1430.26	716.094	1201.8	1984.26	1642.3	1892.81	1478.75	1565.45	860.745	1399.9
ERV29	644.556	657.864	654.412	739.475	585.21	799.677	694.948	778.083	811.442	779.229	910.473	923.935	710.539	832.922	772.332	779.422	733.788	901.131	744.899	635.513	804.46	706.789	901.474	1108.91	834.877	839.122	584.915	629.64	566.103	815.42
ERV41	1030.73	751.661	882.478	1001.87	1070.28	1064.97	957.83	876.238	1134	931.466	1348.05	1082.14	1149.23	1124.08	1033.84	1088.23	1061.83	1311.28	1021.34	763.184	1083.7	1339.84	1133.2	1246.16	1057.72	1009.36	898.605	1020.1	998.457	994.124
ERV46	527.025	478.199	571.48	551.186	565.798	500.593	584.424	1146.39	599.398	623.616	805.9	687.159	563.167	714.618	468.579	662.137	618.496	404.808	636.44	565.058	527.137	316.015	533.056	554.511	487.336	348.565	460.377	340.716	617.277	623.384
ESA1	567.263	380.858	506.674	598.69	467.262	585.042	584.556	610.167	542.34	705.082	820.553	683.431	790.74	656.405	798.686	651.077	708.645	805.491	676.759	928.892	672.222	559.67	685.041	655.641	738.347	646.539	745.072	631.637	626.483	759.644
ESBP6	1866.31	1945.23	1990.96	1911.25	1747.16	1602.11	1666.93	2102.37	1384.16	1797.27	1849.57	2149.06	2668.41	1884.12	2744.62	2375.06	2512.56	2369.25	2218.28	3007.95	2068.06	1340.8	1979.23	1829.92	2188.99	1938.12	2386.51	1698.13	2346.51	1859.86
ESC1	711.903	701.826	747.446	770.152	574.708	661.741	735.274	793.463	696.66	722.747	680.381	983.595	597.089	812.62	854.623	757.088	836.868	638.644	728.736	813.58	708.987	534.41	633.323	710.605	794.918	672.556	817.313	623.605	706.337	960.627
ESC2	512.305	688.716	561.742	482.596	643.966	559.858	531.771	637.59	717.547	452.509	537.547	561.548	518.913	552.202	689.418	507.558	476.284	584.231	517.879	504.68	570.258	749.438	1616.62	534.28	605.026	508.748	496.61	488.944	632.718	655.66
ESC8	414.174	340.619	186.917	298.29	281.927	387.035	338.881	380.166	356.422	430.686	354.723	316.918	321.346	369.983	342.894	276.341	294.315	326.516	377.6	326.004	304.96	203.122	378.066	268.322	207.904	299.51	251.588	313.376	306.83	385.143
ESP1	669.953	656.77	587.139	589.17	429.73	550.795	509.655	649.181	663.611	562.757	592.37	768.337	498.078	686.051	572.138	562.094	645.995	545.167	741.248	679.673	662.424	502.506	623.999	911.764	692.134	602.314	656.998	658.125	697.534	940.904
ESS1	780.425	725.544	835.333	848.534	1030.74	964.492	835.142	932.899	953.866	889.447	865.416	1060.16	850.549	783.617	858.674	821.931	827.741	802.46	838.002	902.4	935.207	827.603	857.747	977.645	761.995	805.262	863.682	684.711	901.748	989.224
EST1	499.179	451.504	719.671	499.214	330.706	460.323	444.291	589.325	424.79	512.759	584.706	760.964	499.059	698.044	537.322	591.136	3191.04	526.065	616.09	599.367	567.568	138.394	365.674	593.148	580.184	622.421	698.405	603.11	280.476	737.375
EST2	356.612	290.794	340.069	402.765	347.99	366.714	315.177	392.393	456.242	304.883	336.347	362.767	276.236	385.363	377.955	302.342	313.47	411.545	437.248	282.297	435.207	590.3	431.326	332.752	284.933	259.964	288.169	383.062	409.066	417.322
EST3	378.419	421.992	412.765	403.142	427.274	548.294	332.508	450.246	443.572	248.713	440.407	467.139	352.993	375.932	423.868	370.114	410.446	449.565	347.742	377.845	435.112	463.628	408.726	479.547	358.884	403.267	415.495	481.604	478.416	445.899
EUG1	493.679	542.417	340.389	550.737	472.379	501.925	466.168	530.379	519.152	373.976	407.96	426.072	531.713	380.778	562.998	422.018	503.686	612.128	485.217	659.811	650.241	725.71	891.655	525.46	487.401	508.08	432.538	658.818	819.227	579.325
EXG1	11051.6	8563.97	18243	11676	8333.74	10705.8	11321.5	14271.5	12595.2	18800	8845.55	18436.9	11933.9	34016	16309	16523.4	12190.7	5718.45	6233.68	9655.94	8291.56	6378.95	11980.7	8464.97	14728	8655.18	15456.4	13710.1	10960.6	10245.4
EXG2	510.349	466.287	768.221	571.179	594.126	755.759	536.436	556.606	491.836	547.069	855.824	543.983	915.851	421.071	609.054	663.851	580.684	914.248	649.165	681.196	661.791	733.391	639.852	795.636	503.393	464.832	427.406	512.168	555.417	549.015
EXO1	536.372	626.486	557.072	464.271	491.591	544.149	633.195	627.818	475.892	681.08	649.223	628.034	676.038	631.11	727.77	594.621	814.874	735.807	808.057	1064.22	666.29	550.555	642.821	739.861	675.987	652.932	705.966	594.893	629.082	736.817
EXO70	482.423	484.446	512.784	465.194	422.643	586.045	517.66	426.083	577.02	490.332	601.212	590.967	607.057	454.252	525.905	456.259	519.796	549.248	712.779	708.862	653.731	599.633	555.487	498.036	543.803	531.476	481.352	525.486	510.178	604.519
EXO84	449.833	683.527	506.975	652.375	529.893	592.614	588.952	509.086	619.369	518.792	477.585	526.485	496.62	462.578	618	415.427	402.695	573.603	481.727	575.223	506.707	633.655	547.764	494.193	557.152	526.321	446.412	486.83	603.441	665.866
FAA1	2612.91	2605.13	3998.25	2254.58	2868.59	2200.05	2356.03	2456.39	3701.73	3792.86	3098.19	5388.62	5819.57	6635.88	5704.41	4440.41	4671.95	2575	3205.53	4108.96	3195.59	2067.55	4141.2	3569.91	4130.74	2825.51	3985.38	2328.86	3748.45	3018.62
FAA2	9052.79	1173.65	1102.01	1256.37	737.246	913.356	1184.25	1002.57	1977.58	1008.54	1497.27	1997.91	858.582	1720.5	1015.06	1643.03	794.494	1117.44	1133.39	897.703	1091.78	17074.8	1073.82	924.155	1171.13	1264.52	1202.2	1307.64	805.739	1243.54
FAA3	429.958	427.641	255.46	284.693	276.341	366.513	312.149	503.498	453.116	293.781	254.358	967.778	290.684	501.892	327.592	313.386	308.232	266.121	334.494	361.552	356.41	397.105	377.149	304.159	325.828	226.383	299.235	363.736	429.961	533.748
FAA4	2621.2	2951.34	1778.46	3058.96	3317.13	2985.55	1744	2348.39	1692.63	1976.81	1550.86	1772.26	1243.01	1845.04	1934.51	2261.24	2666.1	2247.06	2551.45	2849.01	2877.84	2593.3	2950.05	2476.23	3152.99	2421.72	3278.65	2399.92	2901.57	2625.83
FAB1	610.972	632.82	572.71	751.594	585.085	618.808	591.939	534.325	656.925	588.56	540.014	689.493	531.718	584.724	608.409	605.031	554.758	692.788	713.803	538.8	701.708	674.146	736.832	1460.86	623.081	476.701	513.18	572.43	702.273	798.047
FAD1	519.673	441.979	512.848	617.634	428.347	548.188	1437.56	716.191	586.46	689.151	741.848	753.117	715.245	644.507	680.119	564.941	691.85	739.445	626.99	706.647	721.4	338.537	586.041	787.123	685.439	715.538	580.836	747.751	484.845	625.797
FAL1	553.984	575.62	366.695	612.287	1051.3	672.583	1279.28	515.727	676.914	545.777	560.167	461.333	619.396	452.243	779.941	563.623	455.657	709.302	595.842	602.079	668.968	899.546	782.404	547.63	574.582	534.169	473.352	538.741	754.272	604.048
FAP1	825.366	816.922	690.108	758.928	738.511	818.523	848.591	823.757	855.869	808.362	940.727	858.361	819.165	792.919	731.877	766.275	825.49	916.695	808.393	886.934	760.054	782.192	809.364	881.948	843.647	869.094	795.367	832.36	1040.12	901.933
FAP7	633.939	605.935	562.703	827.188	711.627	806.239	648.797	613.727	647.821	634.401	727.654	467.846	758.984	496.93	866.662	548.634	576.61	801.595	760.498	753.531	794.658	819.253	777.367	701.428	671.739	593.064	513.233	652.28	736.08	710.578
FAR1	333.152	962.714	266.867	222.245	428.909	260.799	339.242	308.909	356.318	382.498	286.086	225.715	2226.78	296.558	295.031	223.729	276.813	224.308	305.693	240.825	317.227	253.12	286.181	294.861	218.614	236.91	209.602	233.089	389.623	325.13
FAR3	302.961	344.492	226.17	408.426	297.773	392.916	319.719	333.424	365.348	312.542	374.66	389.888	267.054	326.317	434.073	244.928	276.753	387.82	308.016	453.675	495.203	417.048	3288.34	337.866	308.674	228.463	257.619	297.085	317.593	406.633
FAS1	5680.24	4975.46	4935.09	4311.52	4974.12	5316.67	4010.25	4207.43	4769.36	5160.23	3563.51	6425.38	4573.64	6040.58	4458.93	5097.64	4095.61	2724.53	4026.36	2810.55	4171.41	4318.65	4508.13	4101.38	4863.71	3856.91	4506.96	3639.36	3967.43	3508.49
FAS2	6488.87	5014.95	3992.86	5390.39	4879.46	5333.97	3652.22	7441.63	4169.06	5326.06	4176.24	5405.83	2867.6	4662.4	4055.8	4304.81	3837.88	2933.49	3891.7	3674.65	4440.17	3326.32	4228.26	3977.32	4968.22	3938.32	4375.55	4041.77	4899.45	5184.43
FAT1	554.991	610.638	670.952	487.113	378.571	544.532	581.453	725.941	709.175	591.005	996.212	785.801	695.184	648.577	702.348	627.944	952.128	771.723	729.416	872.618	703.4	469.726	666.213	832.75	723.102	738.518	672.293	602.083	379.689	758.036
FAT2	3308.2	2434.88	3166.36	2363.06	2273.57	2225.98	2739.47	3105.97	3117.11	3058.08	3398.47	4292.22	3570.03	4241.07	4644.61	3719.93	3664.13	2798.93	3232.33	2675.98	3333.8	2524.78	2794.87	3348.2	2981.21	2712.27	3393.65	2267.01	3382.09	3053.41
FAU1	939.699	849.505	709.083	738.447	1025.4	863.39	801.8	748.316	1040.51	660.85	861.593	712.595	958.494	660.323	750.857	677.808	686.013	999.233	900.42	734.348	1108.03	1386.88	1173.74	796.424	980.371	700.382	644.871	760.754	1087.65	879.929
FBA1	49785.5	30049.4	33294.1	40027.8	49778.6	35360.7	23120.2	28229.5	25674.5	35109.6	29776.7	40991.9	30627	50677.6	33783.3	34426.5	31487.6	30700.5	32581.6	30309	26611.3	20118.1	25759.8	29972.1	32127.7	37197.2	29585.3	36609.4	43399.7	26286
FBP1	274.405	207.454	238.934	180.824	420.4	367.22	310.882	503.39	382.577	301.481	330.284	358.211	567.12	376.656	489.884	377.807	240.758	274.583	243.301	324.697	742.864	484.415	420.815	362.051	279.029	199.421	239.989	2000.55	835.936	325.655
FBP26	781.944	535.648	791.828	650.389	600.466	462.917	525.487	608.865	576.129	574.826	869.786	714.82	916.705	682.427	820.928	661.095	753.101	764.29	658.995	822.059	684.336	397.061	702.951	778.534	654.083	726.86	722.034	701.945	728.504	928.174
FCP1	541.803	639.748	471.287	538.162	725.962	446.335	455.511	607.131	561.796	575.757	481.098	565.333	498.142	494.353	515.976	463.921	450.965	503.535	511.881	585.275	481.276	447.691	464.288	480.548	612.871	467.31	463.19	495.149	600.511	573.12
FCY1	1865.36	1368.82	1456.97	1683.85	2360.03	2324.85	1402.03	1522.4	1321.33	1530.12	1399.44	1632.98	1835.51	1306.87	1960.36	1817.52	1449.92	2132.57	1386.13	2351.95	20257	865.754	1524.59	1726.3	1617.52	1427.05	1495.36	1395.58	3073.07	1532.75
FCY2	3243.99	2823.52	3269.09	3804.43	4868.35	5271.84	3072.59	3175.83	3916.42	3963.42	4008.46	4950.32	3417.76	4385.52	4188.85	3782.93	3538.94	3071.81	3150.98	3262	3151.6	2661.01	3372.02	3058.79	3748.08	3911.68	3377.68	2869.61	3561.76	2569.12
FCY21	916.25	530.517	639.49	949.317	620.18	728.277	823.769	875.36	756.497	537.926	947.521	535.326	576.047	481.517	771.287	636.501	969.595	1207.95	1155.16	901.542	1079.09	1008.33	822.789	1241.39	701.945	694.146	619.121	578.014	1076.04	1062.68
FCY22	4492.4	3989.07	4633.48	5516.28	6447.8	7198.57	4156.84	4677.93	5128.26	5881.37	5414.64	7388.78	3921.71	6953.63	5226.57	5249.03	4872.28	4126.55	4515.28	4868.55	4299.49	2850.22	4320.84	4092.03	4761.4	5255.95	4552.09	3835.74	5380.2	3653.96
FDH1	447.27	359.205	407.202	286.05	669.828	921.289	387.533	419.686	433.758	593.212	468.792	768.738	663.826	484.375	483.658	413.094	449.684	293.831	428.489	576.481	552.929	408.927	602.355	428.567	344.543	269.308	320.741	389.514	382.572	423.704
FDH2	588.763	520.141	540.576	346.661	609.454	514.721	470.325	501.992	550.544	691.788	495.815	677.377	854.194	517.523	568.97	473	467.397	353.616	505.856	601.677	621.851	478.306	645.974	472.32	516.324	566.753	415.77	468.728	696.496	505.75
FEN1	424.797	297.998	344.633	344.316	637.646	423.363	395.6	359.66	431.962	599.936	297.298	341.988	315.12	336.954	197.807	192.548	285.124	149.882	272.938	334.993	268.855	162.368	257.563	246.039	226.924	234.93	298.589	324.869	233.577	343.224
FEN2	924.182	993.915	826.283	1058	1033.51	897.059	950.504	698.977	939.98	844.053	727.969	819.336	794.366	745.543	811.856	818.474	765.869	960.035	819.205	777.184	707.216	970.94	866.148	737.143	815.217	648.248	608.035	666.038	1176.93	965.903
FET3	1902.37	1186.14	1506.97	952.326	2096.59	3323.22	2125.83	1225.32	2334.63	3531.02	2255.9	3081.87	1142.68	2686.5	991.442	1498.83	873.435	412.373	1061.75	787.807	1256.35	1025.95	1060.56	944.319	1045.77	1362.09	1044.71	1834.99	1188.06	1599.2
FET4	1625.15	2043.19	2196.37	1966.67	1231.38	1133.27	1093.59	1762.64	1606.85	936.959	864.93	2403.42	1363.42	2066.25	1516.89	2381.54	1904.32	1376.11	1771.01	1723.79	2105.96	2246.58	2042.24	1385.15	1368.43	834.22	1536.39	1168.84	1869.49	1729.45
FET5	1394.46	1229.62	1447.94	1070.7	1135.44	1469.05	1633.71	1696.41	1701.28	1973.15	1863.49	2201.78	1359.34	1892.96	1960.38	1877.37	1999.79	1566.42	1930.67	1638.37	1457.51	1653.44	1839.36	1652.7	1639.93	1645.76	1585.49	1150.42	1252.64	1520.52
FHL1	501.23	758.978	601.198	612.329	424.777	654.677	519.317	708.61	570.217	547.606	634.78	578.976	550.562	526.402	526.259	389.887	575.837	557.656	664.399	686.704	536	495.185	524.033	530.223	547.385	563.215	492.989	562.695	511.752	692.594
FIG1	246.938	412.907	220.655	185.127	716.533	301.283	275.902	279.655	325.683	533.157	327.852	205.645	390.768	240.032	315.928	152.541	201.356	198.741	229.612	321.168	289.661	312.697	297.877	325.18	328.725	183.628	174.915	183.875	304.794	301.505
FIG2	408.76	314.911	291.692	321.58	697.744	469.407	317.278	376.546	473.797	511.323	392.25	397.578	431.802	412.704	446.619	336.082	282.799	476.152	519.446	506.41	491.857	515.603	502.121	346.427	268.701	172.759	250.217	257.879	413.706	475.112
FIG4	508.598	479.97	410.479	461.629	745.507	473.635	506.085	442.951	542.72	460.214	514.637	517.668	530.34	490.855	490.424	435.888	355.113	438.028	460.865	442.289	451.436	555.192	581.841	597.447	490.937	387.378	384.219	448.862	1117.6	432.686
FIL1	352.53	201.936	300.408	323.787	400.354	417.571	339.619	516.95	341.645	410.76	274.966	308.928	204.951	441.164	290.825	344.843	279.167	328.225	353.077	341.13	307.239	386.796	141.145	384.485	229.716	228.831	237.288	218.275	295.5	393.849
FIN1	276.761	523.722	326.189	479.892	343.047	353.504	370.352	407.04	358.757	255.551	330.586	280.495	328.482	349.267	2377.21	249.686	279.127	405.555	487.878	390.336	310.924	340.114	295.284	310.505	311.432	304.266	271.61	370.289	448.727	430.592
FIP1	403.876	319.633	343.818	307.915	254.55	427.514	293.422	382.743	315.833	348.781	354.818	355.826	406.716	417.39	366.899	282.217	466.959	337.01	443.77	469.211	459.204	201.869	288.585	331.689	285.805	307.899	387.553	896.725	451.425	579.563
FIR1	385.153	374.27	316.641	376.048	622.512	424.202	504.682	360.447	478.152	378.935	403.72	411.709	612.621	318.875	428.017	267.522	270.714	358.4	333.649	419.432	412.134	701.559	566.562	325.392	251.355	238.031	270.664	329.573	508.062	465.645
FIS1	793.456	1081.74	1242.16	860.084	1039	1118.9	1004.12	981.572	1095.59	1138.72	1200.45	1161.55	1385.39	930.7	1480.87	1016.37	1272.25	1171.37	1392.4	1226.75	1299.61	887.021	1169.8	1467.63	1222.99	1155.95	1292.93	921.991	877.907	946.694
FIT1	750.758	877.456	656.182	899.731	1046.98	745.948	875.147	1087.37	900.008	512.014	593.206	507.756	715.005	449.096	843.422	624.153	396.439	977.17	691.956	671.798	702.774	1093.16	803.645	583.159	721.894	468.872	374.454	552.206	1227.69	642.987
FIT2	1211.54	813.734	2708.49	1070.39	1172.48	1851.94	1693.09	1160.49	1277.71	2881.21	2314.01	2342.55	2798.73	2455.25	2764.47	1414.79	3725.15	1671.91	5133.15	1905.06	1851.31	732.538	769.421	787.607	2609.95	1109.99	1809.14	624.502	658.884	1919.11
FIT3	2247.22	1384.27	3710.59	1081.95	1813.81	2810.92	1945.07	2121.63	2230.35	4411.03	2149.55	3712.16	4647.35	3709.69	3347.03	2654.05	4734.21	1131.99	6889.05	2606.82	2818.45	2011.57	1628.13	1404.19	3630.05	804.45	3279.79	1370.28	1365.47	2861.85
FKH1	385.633	438.882	349.115	726.431	560.057	459.165	436.845	440.87	396.505	372.231	419.534	319.226	438.979	344.876	413.537	355.706	339.359	424.559	457.531	531.902	425.545	472.491	494.045	339.815	349.613	332.215	301.031	400.006	450.701	469.881
FKH2	245.166	258.379	327.151	201.025	273.956	804.745	286.77	424.24	263.439	214.6	276.634	291.998	244.299	286.106	384.911	259.259	424.082	402.61	279.803	324.977	916.682	156.778	209.226	260.272	288.728	219.265	346.362	265.157	318.26	511.415
FKS1	2549.07	1994.96	2963.97	2137.99	2106.29	3397.23	2217.47	3042.89	2240.91	3456.42	3377.76	3507.05	2302.95	3548.41	2331.46	2747.85	3067.3	1978.74	2772.13	2670.97	2556.59	1059.96	2428.02	2424.44	2633.35	2537.43	3078.96	2791.3	1823.39	2456.43
FKS3	265.385	240.188	474.041	168.404	312.167	309.746	207.925	285.96	299.965	353.129	611.398	380.204	273.191	368.06	349.214	296.946	371.368	954.041	257.719	294.558	425.093	258.23	385.266	220.004	221.854	180.036	325.582	162.551	268.645	453.413
FLM1	792.6	722.026	739.28	991.416	584.349	717.672	651.569	749.242	740.046	702.991	928.429	893.929	650.363	715.333	807.235	637.276	801.234	806.549	840.123	761.823	856.31	658.944	748.848	999.374	889.964	866.528	789.647	771.835	769.096	7527.13
FLO1	2650.72	1602.73	4693.3	1286.02	2260.65	2686.45	2424.22	2843.55	2380.32	5514.25	2141.06	4838.63	3801.3	5447.75	3556.6	3349.98	5498.45	783.612	6213	2691.25	2725.63	1876.96	1941.89	1763.48	5098.48	663.985	2449.05	1328.39	1604.73	3192.85
FLO10	693.234	1574.95	484.025	1000.79	793.536	643.083	554.867	383.779	784.716	361.251	437.667	461.396	704.183	347.443	778.288	438.971	416.424	685.454	579.323	475.188	655.991	1195.14	853.344	465.61	390.243	362.108	346.315	543.207	802.677	696.216
FLO5	824.427	404.511	492.652	584.651	866.598	412.619	503.966	359.03	635.985	636.543	424.44	651.548	529.754	662.889	465.808	638.516	467.734	398.401	404.657	660.302	514.801	300.249	569.987	392.501	469.519	327.494	361.661	361.177	640.896	641.535
FLO8	697.689	775.513	467.491	718.902	752.337	727.813	686.024	607.362	723.132	481.981	669.974	603.808	690.585	445.816	687.092	578.901	483.689	846.659	637.175	681.427	636.789	895.854	747.365	664.771	710.165	519.145	399.048	562.987	887.143	645.18
FLO9	483.239	503.261	413.252	489.746	796.826	406.467	380.169	331.025	593.217	597.174	320.892	618.405	470.415	800.679	478.35	655.624	405.888	310.785	298.836	566.784	544.899	231.331	433.168	317.892	465.954	214.664	309.686	240.219	562.268	594.406
FLR1	873.82	783.334	963.399	735.223	969.404	721.344	759.235	739.48	987.102	687.08	1386.61	915.197	1220.08	556.442	1152.64	750.876	825.735	853.312	735.32	578.179	873.809	874.173	829.335	966.282	820.088	1095.94	557.484	817.5	822.708	848.326
FLX1	573.86	480.236	436.186	514.393	587.077	627.554	524.926	583.21	669.952	558.725	715.644	572.29	367.53	626.271	699.264	452.614	416.767	660.743	585.009	429.124	443.814	590.793	531.757	525.076	524.121	379.196	328.455	471.724	648.707	668.774
FMC1	208.746	335.361	383.634	248.036	155.14	319.277	199.731	290.658	285.792	271.853	303.35	331.572	207.045	339.387	394.372	209.639	314.194	236.935	324.665	390.361	303.885	165.367	272.459	255.839	356.405	322.414	384.476	281.487	166.069	406.836
FMN1	671.659	401.136	525.877	407.532	1027.88	453.541	414.912	457.93	488.434	457.275	533.754	641.281	524.887	741.054	536.607	437.185	463.423	423.475	430.296	459.134	473.161	380.705	435.217	500.889	452.372	512.917	481.647	519.491	595.341	703.848
FMS1	1828.91	1816.56	1761.4	2131.06	1826.55	1588.95	1860.79	2150.11	1370.01	2438.62	2152.45	1577.02	1649.92	1806.72	2659.86	3528.05	3779.9	4235.1	3057.75	3121.6	2735.38	1521.33	3463.72	3520.65	3816.45	2768.79	2583.56	1948.66	2697	1736.55
FMT1	214.89	201.036	188.56	183.941	361.897	245.081	240.681	659.639	241.25	132.102	155.673	82.776	135.064	161.811	315.229	141.67	121.53	168.855	165.901	237.043	263.385	346.47	305.77	85.6625	179.148	143.444	253.156	134.027	273.166	301.396
FOB1	384.607	553.949	365.034	479.032	514.774	427.947	386.96	498.648	511.294	431.697	492.04	482.71	474.312	430.672	444.582	475.308	374.045	466.511	533.077	447.794	462.302	688.755	439.469	404.915	383.581	278.067	352.698	459.728	511.769	510.007
FOL1	764.221	449.001	750.199	751.028	572.351	784.435	862.505	783.597	796.737	1126.62	1102.36	1177.17	852.055	1006.05	866.793	916.006	964.14	701.506	1061.55	652.425	873.545	612.747	483.684	665.954	725.727	663.539	828.533	721.501	683.533	818.806
FOL2	1798.3	1508.49	1828.62	2464.9	1590.77	1975.24	2023.17	2003.33	1785.28	2401.02	2363.55	2231.87	1954.3	2509.09	2013.14	2402.42	1995.2	2103.57	1973.21	2163.85	1802.13	1082.53	1954.41	2546.89	2034.64	2151.78	1962.9	1623.42	2184.68	1676.3
FOL3	246.643	310.957	325.38	315.054	402.133	857.87	1016.44	289.451	332.028	306.465	319.298	364.069	226.172	412.116	357.426	291.214	234.499	315.191	290.008	232.849	386.003	241.87	373.947	241.414	274.84	237.066	221.714	313.89	281.416	372.115
FOX2	767.038	896.551	1179.3	1028.4	635.334	675.132	855.028	864.948	1101.35	673.669	986.894	1145.93	667.01	1176.14	948.12	1025.12	860.074	875.092	924.522	697.223	919.157	768.672	870.471	879.911	783.863	1150.6	848.465	1148.16	565.265	1145.46
FPR1	1196.57	670.065	1055.64	1406.84	681.582	1037.4	1035.49	957.553	1212.79	1320.72	1728.94	1603.99	1500.81	1433.71	1240.74	1272.97	978.356	1059.89	922.821	1067.38	975.882	593.579	1007.92	1467.2	1089.64	1127.42	1201.96	1264.01	720.189	1026.17
FPR2	928.426	911.369	639.474	1004.3	839.613	1071.7	1128.78	1103.9	1074.21	771.171	1119.26	905.65	878.734	767.911	949.809	851.944	793.542	1362.22	904.47	749.529	953.154	1318.41	1255.67	1202.59	985.214	987.13	655.507	908.92	876.307	855.189
FPR3	813.389	601.994	686.953	895.164	659.547	853.049	717.656	839.455	849.709	927.685	735.875	1174.22	548.551	1217.09	801.158	1112.19	822.243	653.17	904.738	776.784	705.04	526.278	1538.14	858.329	825.457	805.033	767.54	742.722	717.254	953.053
FPR4	1533.33	1010.63	1103.77	1391.79	1481.09	1108.77	1254.49	1230.4	1320.86	1328.46	1245.69	1589.3	1120.75	1795.5	1208.73	1492.87	1165.22	1255.14	1145.33	1156.06	1055.76	986.256	1226.77	1434.07	1253.48	1270.72	1265.18	1138.7	1249.38	1101.17
FPS1	3284.34	2759.8	3207.94	3343.38	3484.42	3210.17	3103.64	3569.4	3318.21	3468.19	3127.83	3149.42	3991.24	3043.18	3787.39	3303.02	3413.01	3053.55	3021.19	4067.2	2916.99	2645.89	3311.02	3380.13	3646.79	3109.13	3606.35	2486.92	3009.74	2835
FRE1	605.731	500.678	615.787	452.566	427.179	1362.99	582.947	1373.52	1728.23	1013.73	855.534	2029.76	550.882	2368.28	606.164	1418.03	713.416	499.363	709.616	480.834	670.37	302.627	596.372	673.152	781.807	576.136	639.475	701.444	319.931	615.083
FRE2	336.119	281.649	321.991	261.05	227.22	767.241	265.927	919.072	305.751	314.707	270.979	390.007	247.643	444.847	361.212	361.174	407.017	306.503	376.292	305.957	567.76	171.868	197.288	214.003	293.782	311.043	351.722	534.015	234.095	477.032
FRE3	427.797	468.407	607.936	308.761	431.133	358.093	473.156	838.897	505.523	480.44	616.532	579.86	775.82	519.023	551.341	590.676	675.041	786.295	750.122	678.525	743.163	604.265	751.271	538.175	645.927	228.308	537.557	413.985	692.317	577.05
FRE4	186.605	306.538	174.55	381.659	233.657	399.386	153.019	138.765	296.845	263.732	140.781	132.393	174.363	218.214	214.872	171.614	124.347	193.017	208.236	313.218	1658.84	286.931	438.508	245.336	214.509	150.269	256.028	248.02	375.835	227.536
FRE5	377.939	487.241	254.127	370.908	31267.3	360.692	304.11	356.279	496.98	376.671	333.688	417.958	1465.7	377.076	631.042	316.86	462.682	385.349	617.717	493.382	503.82	531.929	478.283	334.282	403.371	202.092	277.834	328.195	389.357	438.969
FRE6	786.589	794.928	716.79	814.313	968.693	831.875	998.328	981.005	925.534	1158.03	1041.73	1000.4	761.557	1069.27	1000.64	1053.18	951.509	888.568	1034.28	826.782	1041.24	712.931	845.347	1062.25	781.761	793.789	785.977	673.722	1090.42	1009.79
FRE7	182.977	238.77	144.892	211.962	1905.19	271.667	222.873	269.12	703.516	174.557	176.78	562.637	243.723	583.709	246.198	392.339	127.652	186.238	152.661	211.159	244.559	338.836	301.452	174.293	130.618	108.326	105.411	709.099	279.502	272.655
FRM2	368.444	608.676	444.948	447.783	926.128	482.326	447.606	402.451	607.178	334.286	401.61	307.793	489.564	282.84	497.627	350.607	230.817	442.373	340.485	384.96	381.314	688.576	528.069	312.175	386.522	254.415	255.931	424.551	738.831	458.605
FRQ1	758.073	702.167	703.081	885.017	608.511	783.257	736.625	672.658	640.961	730.935	935.686	795.336	764.324	735.46	827.812	723.089	744.187	743.969	763.212	747.111	719.539	715.315	1815.01	816.116	819.794	828.995	699.506	790.418	786.318	697.176
FRS1	966.342	876.892	1208.68	1415.79	949.887	1241.99	1368.82	1151.43	1479.68	1807.42	1404.62	1831.46	1021.19	2197.69	870.762	1685.61	1128.97	1155.04	1357.48	1044.72	1141.12	905.777	1092.4	1426.42	1211.47	1074.09	1145.96	1197.97	754.716	807.754
FRS2	1267.35	1213.98	1385.39	1563.61	1057.49	1859.89	1432.32	1348.83	1211.02	1639.03	1343.82	1702.32	994.042	1694.12	1314.81	1651.54	1372.37	1185.12	1404.99	1335.67	1204.86	857.96	1416.78	1543.54	1472.98	1276.35	1269.14	1178.04	953.882	1421.55
FSH1	2785.89	2294.72	3896.36	3832.45	3827.5	6296.08	2534.57	5915.39	3891.41	3044.05	3855.17	7332.69	4722.96	8151.98	4459.34	7401.59	3304.17	4019.16	2656.08	4229.06	2679.82	1580.61	3109.48	2416.36	4045.58	3056.96	4081.59	3978.18	5173.11	2203.2
FSH2	457.803	541.087	452.541	633.169	493.359	550.837	558.653	583.235	516.367	506.233	601.805	572.462	554.651	584.827	636.936	543.518	489.527	553.533	526.734	597.139	533.606	478.184	539.817	568.369	540.986	390.737	456.333	429.656	550.155	547.415
FSH3	644.348	821.986	514.149	680.818	4526.3	570.124	600.96	482.179	695.273	476.404	501.092	475.909	605.817	456.464	593.289	463.998	380.168	664.817	602.759	517.698	504.261	702.223	563.51	501.633	576.317	454.183	394.259	543.737	803.955	609.983
FSP2	667.141	784.204	904.757	683.3	715.592	715.223	961.25	827.237	770.107	761.201	1211.26	947.96	1128.62	853.384	1003.78	874.788	808.738	1010.37	684.888	1105.21	564.701	792.79	562.605	891.204	850.36	1011.13	889.324	1101.74	859.771	672.264
FTH1	1037.76	1299.52	1145.45	1041.32	1079.62	1244.2	1460.08	1935.03	1400.64	1284.48	1422.32	1356.15	1266.15	1141.05	1384.19	1249.81	1195.41	1472.64	1508.07	1362.3	1179.28	1292.39	1290.06	1325.59	1300.86	1070.39	987.983	974.766	1074.43	1127.37
FTR1	2569.95	2851.29	3176.53	2170.38	2832.53	4521.17	3315.97	2247.91	3785.97	4370.52	3979.6	5248.27	2186.61	5082.91	1930.26	3310.39	1956.3	1089.4	2747.27	1555.54	2503.01	1340.63	1938.63	1939.22	2768.36	3038.09	2209.6	3360.69	1197.33	2783.11
FUI1	1000.38	1088.96	766.41	1496.36	2942.68	886.605	1733.96	1069.69	1308.07	1239.99	1353.19	1780.18	2263.59	1561.71	894.071	1133.92	347.165	560.369	553.613	792.315	528.51	1354.45	1718.1	950.186	638.43	502.773	523.847	676.983	1058.55	742.438
FUM1	1843.11	1798.25	2170.48	2180.71	1819.47	2325.4	1831.34	2018.27	2041.41	2227.1	2737.55	2438.29	1527.18	2039.04	2547.06	1685.89	2064.8	1832.11	1790.23	1725.65	1538.88	1394.49	1748.13	2409.52	2570.76	2462.67	2436.17	2001.83	1141.69	2088.88
FUN11	678.039	716.852	703.035	897.243	713.841	891.682	889.927	1108.73	840.056	1011.96	1314.88	964.191	621.667	915.74	670.155	806.313	739.409	753.827	774.622	732.295	728.081	697.375	678.222	955.923	793.388	917.48	811.209	811.423	650.11	843.491
FUN12	1246.76	995.323	1251.95	1482.87	979.702	1269.02	1409.95	1857.94	1496.8	1462.21	1963.77	1807.57	1209.26	1553.58	1229.47	1504.65	1269.34	1196.63	1302.26	1280.71	1205.03	990.06	1222.9	1305.79	1286.42	1260.21	1170.99	1112.23	1227.03	1221.72
FUN14	1475.76	1039.53	1260.39	1240.45	1574.29	4141.46	3415.28	973.515	1361.99	1310.18	1538.18	1479.21	1443.39	1300.22	1257.62	1416.42	1053.37	961.271	959.42	1273.3	1232.87	794.114	1202.84	1376.8	1286.33	1153.54	1178.6	1167.89	1434.27	1085.82
FUN19	1621.04	1183.1	1391.35	1370.22	974.896	1013.33	1298.03	1759.24	1411.37	1004.83	1916.69	1448.75	2013.39	1077.26	1945.41	1373.77	1384.27	1583.46	1348	1660.62	1466.17	1291.82	1297.08	1568.66	1613.6	1586.96	1548.76	1282.51	1641.82	1596.23
FUN21	406.006	501.543	648.906	438.269	481.992	420.612	403.572	773.292	451.179	442.531	630.54	529.299	354.884	416.352	490.518	516.784	526.618	276.442	444.048	402.122	7062.33	247.653	477.98	374.661	395.22	581.626	419.577	301.526	296.635	629.905
FUN26	635.808	645.802	472.676	538.935	1055.24	488.94	824.148	732.683	700.735	591.266	690.831	567.93	598.73	482.416	607.131	542.858	414.305	524.882	474.645	419.465	499.242	872.011	902.221	471.124	479.313	424.062	368.876	501.638	610.416	614.761
FUN30	749.924	907.797	732.051	823.093	944.173	808.911	778.045	972.689	898.601	771.131	922.296	996.812	1005.04	752.975	821.539	737.846	708.887	661.22	722.996	890.863	692.985	906.188	944.514	733.081	777.365	677.801	645.807	680.736	845.217	801.387
FUN34	855.469	749.518	729.152	613.732	974.071	804.561	773.269	799.196	1179.47	603.108	844.117	800.777	1060.61	648.482	1018.64	745.231	774.169	848.007	778.788	713.759	1042.58	1318.56	1216.02	1060	855.243	668.431	703.695	839.101	918.165	891.466
FUR1	339.211	419.676	371.435	365.003	658.479	808.968	465.642	515.265	460.259	487.941	467.659	339.822	332.348	423.281	356.341	413.687	351.82	318.011	473.562	346.529	383.891	307.712	306.667	317.274	309.533	270.999	406.672	355.448	431.948	422.538
FUR4	967.666	826.832	744.956	754.017	1363.89	1125.95	971.282	747.524	1076.39	901.969	1104.91	769.206	1270.39	676.499	918.397	741.873	611.181	1035.71	741.145	741.736	939.304	1236.93	1012.16	910.083	985.721	759.207	783.108	712.115	1055.74	669.636
FUS1	444.161	535.777	481.657	412.134	740.271	555.658	405.07	404.793	573.705	571.99	484.337	298.76	562.316	356.413	641.291	351.231	364.676	395.118	353.511	535.799	489.918	614.99	584.187	369.361	394.924	307.257	337.169	408.452	609.436	501.5
FUS2	331.856	404.172	246.382	198.673	363.541	399.64	384.466	258.54	446.562	224.399	295.503	248.367	344.041	260.868	473.519	258.373	238.719	357.934	396.111	263.536	430.231	576.917	350.653	266.036	241.899	215.751	205.687	304.233	359.357	323.612
FUS3	316.205	397.825	301.802	611.895	346.294	365.812	550.503	711.798	330.282	245.772	266.242	253.402	293.502	289.222	428.445	263.766	222.755	356.302	246.768	386.423	708.976	805.848	395.435	265.154	315.482	163.426	266.001	267.6	525.46	392.107
FYV1	371.477	485.338	196.62	278.79	301.647	339.938	299.017	265.072	429.241	175.077	250.054	283.948	386.039	140.205	486.148	215.699	218.173	432.883	359.041	380.402	369.653	559.649	375.019	231.654	286.363	159.33	218.681	250.729	305.296	376.939
FYV10	1124.91	969.89	1147.37	1289.7	785.61	993.864	1020.57	990.744	976.69	964.238	1278.2	1281.36	1145.29	1031.05	1397.23	894.813	1248.03	1346.81	1097.76	1203.1	1052.43	592.482	934.874	1226.47	1341.48	1377.43	1295.84	1136.89	768.764	1326.23
FYV12	422.708	383.786	193.313	232.848	464.459	438.169	368.764	347.721	543.661	298.459	398.72	340.046	499.35	288.385	427.299	254.055	242.955	374.582	446.096	408.58	420.225	760.351	576.592	357.744	276.685	218.362	1374.29	620.851	578.217	403.532
FYV13	502.932	594.405	367.826	364.041	1515.4	612.959	727.517	396.49	576.796	581.319	570.471	388.395	747.632	373.804	660.502	454.762	352.733	565.231	478.891	517.585	471.35	1169.62	1198.61	478.558	370.026	261.499	389.129	386.105	748.223	453.542
FYV14	597.493	699.826	659.088	739.967	546.427	781.707	693.539	646.493	770.208	730.298	752.622	844.617	788.135	929.483	770.67	672.936	639.921	703.412	727.288	829.594	654.319	687.338	749.677	761.368	741.229	608.457	597.991	718.048	626.536	716.413
FYV15	415.643	472.057	275.367	175.568	581.684	439.011	436.283	470.778	627.976	321.527	429.635	418.71	547.548	202.124	568.165	383.007	236.855	405.832	401.904	322.156	735.729	896.997	616.798	389.179	436.34	295.2	254.552	358.536	474.832	337.558
FYV2	302.713	347.905	217.19	217.891	459.267	471.991	600.777	209.833	408.338	262.824	334.133	248.196	445.955	226.651	397.193	226.271	213.223	297.368	312.106	311.976	393.091	573.855	512.268	310.717	234.913	187.137	146.294	325.395	472.343	393.32
FYV4	3304.54	894.128	1165.71	973.363	4627.78	948.016	974.603	1052.19	1085.62	1949.83	1437.38	1949.45	2596.44	1436.04	1335.43	1461.24	920.735	795.637	903.287	1149.65	1068.31	930.476	1238.52	1228.6	1143.27	963.534	1020.08	999.668	1306.76	780.913
FYV5	378.443	441.699	273.117	351.577	531.295	473.443	383.368	326.479	504.748	296.511	326.207	260.14	389.674	217.808	785.054	1021.54	226.496	483.511	362.054	342.59	548.427	646.047	474.426	352.763	379.068	202.802	274.784	293.524	546.508	396.055
FYV6	156.994	126.91	174.498	206.859	117.271	266.003	144.297	213.328	353.229	186.78	162.304	196.78	128.285	233.782	280.517	133.589	282.972	219.759	256.198	304.604	842.408	406.57	171.574	352.382	201.906	186.461	243.967	189.138	176.521	319.214
FYV7	95.8448	441.887	145.983	164.972	1498.13	278.575	130.575	206.825	443.117	193.231	182.004	129.121	582.423	244.814	912.814	82.0141	172.289	169.441	181.39	185.976	243.419	232.52	164.775	211.898	135.939	100.187	161.967	133.348	148.736	228.964
FYV8	916.953	723.115	884.271	934.779	791.489	871.062	752.099	893.076	859.92	921.038	1017.33	1063.09	906.817	1052.57	1009.15	940.903	993.04	820.87	959.55	1064.79	882.811	825.457	961.996	1011.78	957.6	961.576	939.066	899.059	968.63	1111.49
FYV9	722.482	736.153	663.353	829.518	719.476	754.903	761.466	881.787	777.075	750.628	962.403	859.65	696.289	817.013	720.682	834.918	733.577	783.198	833.716	882.169	800.558	579.832	785.08	900.945	872.418	813.045	693.063	809.166	812.408	745.5
FZF1	420.721	837.374	414.044	640.895	470.628	523.087	578.863	779.473	491.292	402.115	428.147	439.811	557.188	364.15	603.424	405.043	488.062	606.017	498.249	735.693	576.479	751.071	535.073	448.964	563.567	417.601	522.479	449.603	498.228	544.267
FZO1	534.658	697.383	727.121	767.103	483.188	635.664	669.045	648.019	663.849	658.933	827.35	798.216	717.543	719.899	815.256	645.083	709.475	686.976	726.448	692.888	817.1	480.742	699.282	612.102	634.448	660.823	728.978	715.455	593.282	825.801
GAA1	1807.8	1187.06	1134.38	1364.35	2709.88	1376.41	1378.83	936.201	1401.74	1595.12	1707.2	1602.29	2083.67	1509.47	1776.09	1415.58	1020.69	1492.28	1252.83	1202.04	1219.61	1528.32	1412.72	1579.39	1625.34	1137.19	1068.91	1076.16	1875.8	881.887
GAC1	1898.02	1540.26	2254.78	1203.98	1411.98	962.527	1317.2	1034.13	1736.77	1051.87	1999.51	2552.29	2964.91	2439.02	2568.74	1986.48	2569.26	2073.94	1725.49	3352.81	2098.68	1905.65	2256.28	1541.1	2500.65	1835.53	3311.9	2441.49	1693.86	2170.15
GAD1	1848.78	1752.73	2771.95	1856.62	1400.69	1305.48	2354.98	1642.64	2841.12	1308.72	1450.07	3593.85	1358.27	3341.86	1817.4	2587.18	1414.52	12488.1	1083.2	1037.44	1304.93	1235.95	1664.79	1727.86	1583.9	1770.73	1656.36	1525.27	1606.6	2581.83
GAL1	186.036	258.882	132.959	158.497	207.105	178.381	241.129	231.947	217.867	69.8714	93.2154	135.126	198.635	149.187	829.421	141.208	185.532	188.186	168.457	208.98	222.661	447.846	252.535	107.042	150.477	91.2382	125.265	118.226	297.969	359.55
GAL10	354.412	394	304.719	482.714	1013.31	372.727	350.535	337.614	477.358	408.368	391.159	347.557	564.764	291.512	425.598	286.67	270.455	304.652	257.246	352.746	355.017	508.866	510.853	316.586	307.818	227.638	215.426	324.029	494.987	395.466
GAL11	1237.28	1122.09	1235.74	1345.26	1162.14	1024.1	1144.55	975.626	1251.09	1201.28	1201.27	1626.7	1122.37	1291.69	1180.2	1329.31	1145.75	1123.93	1187.47	1248.08	1105.57	1047.39	1172.73	1143.77	1325.09	1070.84	1266.29	1106.77	1135.6	1259.89
GAL2	566.276	655.204	389.713	807.484	2204.94	615.593	958.398	558.524	581.299	982.313	1049.1	576.194	1242.92	852.476	837.529	567.031	346.941	472.13	565.626	624.256	617.504	1144.44	1204.2	570.333	489.897	394.325	354.032	440.502	649.602	501.477
GAL3	2554.48	308.009	216.574	125.535	1066.55	155.736	155.846	683.219	248.209	164.666	144.247	138.507	779.364	171.702	293.897	129.7	197.996	13371.9	140.26	253.169	164.914	157.08	1412.75	89.5852	139.42	134.839	180.17	215.305	154.635	1018.93
GAL4	307.381	362.146	347.448	369.914	359.292	344.413	261.147	409.306	466.345	255.779	383.067	387.998	382.197	347.467	646.077	395.386	331.413	362.012	372.92	426.791	427.785	345.368	364.725	299.792	396.345	244.376	287.242	1533.73	926.261	439.619
GAL7	768.586	607.113	442.462	727.009	1667.01	752.67	870.486	537.692	712.213	584.545	827.87	443.16	1014.8	505.456	868.663	418.671	264.81	587.718	519.824	447.361	756.2	1221.75	1081.37	527.963	464.047	278.578	333.906	384.783	798.962	550.141
GAL80	945.972	906.944	793.499	982.17	811.09	1607.87	773.459	683.841	955.626	764.174	800.966	823.351	815.888	872.125	797.741	838.443	795.721	744.78	815.09	871.586	747.649	812.811	694.15	801.093	887.053	771.179	703.795	896.634	1149.12	987.869
GAL83	816.21	893.826	943.452	905.62	728.721	776.638	954.21	802.432	850.953	835.639	1210.59	990.208	1143.9	958.512	1092.04	845.456	984.152	1028.7	957.743	1125.06	1037	924.167	2410.32	1034.52	1016.78	991.692	946.88	951.825	746.145	1003.05
GAP1	7689.99	3586.3	2493.72	5880.91	16456.4	18693.4	3297.24	6688.15	3604.63	6826.96	5384.51	4347.21	796.847	3980.68	2881.13	5655.13	2789.83	3092.2	5399.6	3220.75	4688.26	1233.8	6022.66	2925.41	5197.95	4595.69	3193.21	3391.6	2750.06	4405
GAR1	722.12	816.23	785.48	1151.47	768.592	1078.19	980.094	1463.97	987.769	1187.94	1014.7	1190.52	817.021	1618.1	749.832	1333.21	811.626	729.692	910.714	961.33	841.42	786.408	3326.72	955.84	871.492	729.321	802.269	941.978	798.652	792.613
GAS1	2940.76	2304.01	2659.04	2447.98	2322.49	3339.68	2272.33	3741.55	2952.4	4057.19	4189.67	3804.78	2743.75	3334.23	2918.62	3532.7	3743.18	3905.71	3607.35	3354.47	2896.76	1808.65	2836.78	2833.98	3349.94	2691.04	3370.41	2471.46	1918.06	2012.56
GAS3	740.275	640.409	464.133	612.21	1425.86	855.859	805.3	675.922	905.884	607.4	779.75	673.06	1134.65	555.256	949.475	653.129	520.073	801.6	664.656	657.822	718.985	1259.13	1030.33	761.379	740.899	479.957	502.102	579.848	593.622	583.181
GAS4	1025.56	597.756	483.838	637.474	1253.53	647.877	578.575	596.668	729.929	666.436	575.389	573.568	907.378	573.407	723.525	564.606	423.323	1598.24	2413.13	660.082	563.625	807.612	732.259	553.335	438.543	421.604	372.852	548.491	840.698	626.559
GAS5	1972.53	1310.7	1733.55	2122.02	1506.23	1875.64	1284.14	2209.89	1499.97	1113.32	1593.9	1407.63	1355.1	1406.55	1614.09	1521.02	1680.67	1676.52	1449.55	1533.12	1452.35	1430.68	1566.46	1535.58	1832.4	1490.83	1704.18	1474.41	1626.55	1857.28
GAT1	2777.3	2145.94	1796.77	2417.8	7758.12	4020.3	1978.38	2418.47	1719.27	3056.43	2306.45	2569.69	2661.15	2398.04	2844.72	2725.01	2574.17	2021.68	2365.23	2941.56	2286.75	2219.15	3317.05	2207.7	3131.34	2133.15	2757.98	1495.12	2444.79	2575.22
GAT2	919.553	1138.97	1232.96	1284.98	1016.26	1069.28	1076.69	968.568	1196.68	865.956	1413.87	1220.75	2443.49	880.937	1846.54	1118.73	1114.22	1683.09	868.073	2856.53	1158.58	1177.25	1564.36	1262.83	1430.28	1288.32	1644.07	1780.01	1316.43	1042.94
GAT3	15.1527	226.261	150.164	40.5263	89.8799	224.377	100.469	94.3834	186.55	78.7989	141.774	42.2463	96.3926	45.8314	542.081	19.887	57.7719	48.8636	184.783	165.965	77.8282	810.35	92.7482	16.9591	36.859	29.8889	59.3675	56.1209	124.68	250.121
GAT4	365.117	388.566	238.177	356.127	412.842	440.9	355.418	356.223	498.089	336.08	325.78	349.605	448.854	304.083	436.845	305.939	267.787	460.661	357.338	413.551	360.948	608.276	415.56	377.624	292.204	240.343	273.016	409.045	453.471	387.88
GBP2	2401.52	1257.78	1850.94	1719.4	2485.93	2465.2	1664.69	1809.87	1536.94	2925.11	1795.22	2459.85	1467.5	2069.97	1582.47	2247.06	2028.42	1653.18	1981.75	2167.66	1730.05	814.213	1732.06	1981.55	1857.83	1825.6	1747.94	1503.48	1585.94	1829.58
GCD1	998.608	945.218	1004.19	1063.79	623.127	944.579	1031.58	1037.35	973.721	1307.3	1415.65	1304.95	1219.48	1084.33	1108.67	1062.1	1132.95	1025.97	1204.26	1157.82	949.161	666.181	948.173	1192.27	1111.91	1112.62	1046.2	1108.93	825.126	963.234
GCD10	536.394	627.764	469.888	544.537	663.449	742.411	600.556	765.349	774.685	648.482	726.711	643.175	720.805	638.118	370.689	433.325	583.998	648.741	660.909	594.551	616.808	835.976	736.259	720.611	575.798	591.607	494.978	692.963	648.288	513.39
GCD11	1258.37	1314.38	1524.26	1510.93	1017.66	1288.65	1487.7	1526.83	1544.38	1628.23	1955	1986	1798.81	1798.86	1376.17	1585.34	1491.46	1367.21	1370.2	1681.35	1373.05	1063.71	1387.83	1540.69	1608.41	1579.06	1617.72	1645.59	1028.74	1424.1
GCD14	474.852	507.125	531.704	476.098	535.386	510.534	332.115	445.571	575.513	532.17	649.641	579.541	474.495	634.005	512.901	524.246	507.942	487.047	577.485	466.346	424.601	387.524	495.496	587.166	512.073	526.582	457.958	467.604	399.441	531.486
GCD2	739.364	721.55	888.738	926.143	536.739	764.383	863.55	737.611	813.078	1003.78	982.566	996.977	695.797	952.509	823.517	843.54	997.525	838.594	1005.27	1064.76	835.204	467.338	752.65	1004.76	1033.6	1123.34	956.155	1055.73	825.214	910.209
GCD6	1490.46	1230.95	1346.86	1663.54	1535.39	1392.05	1625.87	1471.49	1716.91	1387	1643.9	1585.42	1731.42	1372.62	1726.52	1457.34	1193.51	1571.87	1333.05	1577.74	1372.98	1803.06	1594.64	1538.37	1666.22	1420.57	1343.15	1307.14	1483.31	1234.12
GCD7	920.526	1108.19	874.615	1093.29	943.476	1129.11	1339.73	908.579	1083.95	965.08	965.295	929.288	1079.33	1099.99	1115.45	978.375	951.432	1261.36	1055.26	1163.31	921.802	1053.01	936.279	1002.16	1002.46	992.997	832.088	1012.29	1017.2	897.533
GCN1	813.308	803.754	853.524	885.109	1037.75	840.657	1101.08	991.055	1074.82	1263.72	1048.24	1272.09	937.416	1205.74	921.783	1081.61	802.004	822.541	887.381	883.583	848.237	759.602	985.373	1020.41	936.535	873.214	828.872	955.859	735.117	1029.03
GCN2	998.329	902.893	919.679	1155.57	980.662	964.25	950.501	856.362	1316.86	884.034	1022.85	1098.6	1025.1	1005.76	1031.41	992.447	795.477	1061.82	970.532	936.644	900.128	1101.09	974.627	949.498	924.309	858.645	819.338	932.317	1483.72	1041.23
GCN20	1286.82	1104.3	1073.23	1301.5	1208.99	1127.2	1226.76	1227.21	1695.67	1235.87	1691.27	1401.19	1474.43	1160.3	1424.46	1345.88	1137.38	1504.89	1531.05	1301.44	1218.84	1705.64	1557.46	1541.71	1504.83	1130.12	1115.73	1113.75	1725.28	1023.26
GCN3	757.329	911.51	587.817	744.471	826.917	1385.71	894.475	658.802	949.811	594.513	752.383	664.345	869.032	520.262	959.414	666.287	530.347	947.408	773.782	701.916	728.431	1147.07	962.215	788.183	775.73	635.887	574.363	700.626	960.116	678.56
GCN4	9801.39	7124.48	10313.1	13089	11763.2	12975.9	9333.97	7526.82	9363.87	15352.8	14246.8	13798.9	16188.6	14242.1	13126.2	14087.9	9871.11	10881.2	10453.4	13394.9	10134	6813.9	8734.04	11370.1	12281.8	12574.6	12349.2	12483.3	8239.31	6855.84
GCN5	478.834	429.552	490.464	563.619	502.644	520.046	495.74	566.734	524.486	523.08	613.841	600.086	465.762	620.314	559.521	541.508	688.253	596.707	624.625	559	548.831	270.235	364.496	548.589	418.769	506.345	549.565	549.6	527.022	638.342
GCR1	1099.74	843.732	873.967	1240.59	1068.22	1020.39	854.084	949.653	1246.21	768.075	890.227	1131.73	734.504	1092.24	1138.96	1109.05	1048.26	1034.38	1275.78	941.214	800.95	949.412	1233.18	3989.7	1000.94	896.96	955.257	988.251	1206.02	1216.35
GCR2	1523.67	1323.5	1272.52	1902.2	2075.74	965.545	1084.36	1022.23	1674.41	1343.02	1379.04	1294.73	1533.76	1160.9	1291.6	1300.87	1013.83	1237.2	1100.67	1536.4	1259.63	1221.11	1382.49	1360.36	1201.06	985.307	998.064	1001.6	1946.09	1034.73
GCS1	466.028	508.404	540.144	626.789	546.449	681.33	707.243	642.889	688.288	574.12	641.547	732.688	575.173	691.825	582.384	634.01	569.006	634.816	670.61	644.052	552.445	687.828	566.804	636.852	607.943	540.251	488	537.444	398.145	3561.76
GCV1	964.964	1177.62	712.523	2422.67	975.518	1199.19	955.175	1064.89	640.77	1616.81	600.062	855.359	459.028	1061.46	1035.43	797.504	816.33	696.538	625.286	776.468	558.119	390.572	421.092	516.435	701.965	791.157	1061.03	921.717	1256	985.176
GCV2	998.176	1347.88	846.149	1526.12	921.764	1256.86	1211.66	1389.78	900.636	2101.38	855.255	1306.13	458.169	1645.56	1004.37	1332.22	925.823	645.722	851.668	897.744	696.172	416.927	685.418	618.482	980.578	1133.11	1094.17	1386.58	1077.52	1016.05
GCV3	1746.31	1518.68	1495.62	3683.61	1821.71	2779.17	1907.98	2607.81	1712.11	2236.03	2113.23	2396.8	1053.03	2292.8	1904.82	1823.78	1379.33	1325.28	1222.22	1327.3	1327.48	624.049	963.873	1263.84	1374.83	1561.05	1592.29	1802.89	1953.79	1509.35
GCY1	2613.76	2187.09	3524.46	2703.39	2531.56	3347.88	3165.95	2771.08	2599.74	3131.05	4273.35	3157.33	3778.62	2968.32	4825.92	2410.31	3845.13	2590.59	2946.32	2746.91	3305.19	2037.29	2640.16	4469.65	3977.44	4568.57	4019.54	3747.46	2309.11	2845.23
GDA1	412.137	533.442	565.904	390.802	346.957	489.977	437.973	573.118	606.342	582.668	745.673	980.029	716.864	830.72	465.991	709.48	624.727	482.914	667.678	589.539	616.983	415.746	547.32	545.772	616.45	451.733	503.137	659.769	392.44	579.012
GDB1	2545.49	2578.08	2536	2474.48	3198.97	1991.97	2323.57	1900.12	3075	2011.58	2168.05	3304.81	2741	2689.52	2913.61	2411.88	1869.7	2542.89	2277.3	2675.02	1925.65	2593.49	2414.85	2265.31	2763.7	1908.95	2060.36	1718.63	3773.79	2167.48
GDH1	8769.62	3819.67	6049.91	6452.11	9018.35	13051.4	7681.57	5777.77	7628.62	14671.6	6121.65	9751.2	2764.55	8067.16	5770.26	9613.07	5541.25	5718.18	5949.76	5157.89	5282.68	3020.21	6150.43	6750.08	7577.96	6301.25	5491.46	4766.71	4172.92	6314.96
GDH2	1597.77	1190.62	1635.46	1529.04	2206.05	2797.38	1446.69	1382.38	1636.86	1339.53	1861.69	1964.52	1550.2	1580.66	1803.72	1522.34	1534.03	1418.25	1518.12	1413.4	1506.08	1711.55	3397.09	1606.02	1718.49	1615.49	1375.37	1581.92	1269.28	1723.47
GDH3	1255.14	676.967	1163.95	747.163	1143.77	769.804	633.531	772.755	772.704	770.367	574.6	1104.26	725.446	1166.44	994.696	983.865	800.955	569.289	730.392	825.012	1060.07	437.8	990.766	1014.87	903.55	570.915	848.587	600.761	1424.83	2338.92
GDI1	1382.83	1393.3	1341.3	1254.77	1102.38	1288.75	1438.58	1281.86	1520.34	1353.26	1754.55	1620.91	1467.59	1479.01	1579.71	1570.32	1444.08	1649.95	1396.61	1225.17	1429.47	1379.23	1470.12	1797.8	1607.31	1639.75	1516.78	1325.22	1070.85	1374.02
GDS1	790.333	870.066	921.651	972.103	937.992	1006.45	1006.9	705.123	1003.15	1157.24	1056.11	1088.74	781.051	893.382	892.832	945.343	1019	896.602	990.411	818.21	860.566	704.338	764.323	1024.02	928.229	962.655	1018.87	1064.04	672.598	772.599
GEA1	324.387	1670.97	324.536	376.764	433.692	449.422	431.727	373.603	474.332	436.185	468.454	416.397	375.044	328.377	433.44	442.506	367.979	347.154	414.971	468.441	498.726	321.462	410.149	406.42	396.48	356.128	391.709	373.242	446.312	441.795
GEA2	406.191	479.264	438.634	557.243	1803.99	436.296	540.739	446.199	348.914	496.762	452.408	512.559	428.97	519.51	408.265	368.754	354.943	327.74	482.504	446.449	437.381	265.73	354.024	418.252	443.648	392.05	436.502	513.443	332.584	567.624
GEF1	567.164	573.879	554.549	588.785	426.517	624.495	586.653	544.657	693.38	589.751	739.251	728.222	476.303	679.505	627.961	605.638	640.132	599.62	631.593	463.808	752.36	473.859	477.503	600.408	609.675	545.603	532.455	611.895	585.262	665.258
GFA1	891.346	790.849	1049.43	1203.5	1105.11	769.954	928.742	1347.62	753.151	1227.12	1376.79	943.74	1263.44	1162.19	827.383	913.347	995.296	636.631	895.798	936.446	769.101	580.875	1058.66	997.961	838.629	609.302	821.942	675.611	974.883	1067.9
GFD1	769.541	673.898	757.017	847.36	705.864	747.483	765.646	731.116	777.721	752.635	977.438	943.467	1028.23	781.537	1043.61	852.501	1132.69	967.496	851.237	1224.08	1038.87	678.722	878.375	1050.48	979.883	999.693	906.358	868.518	772.701	835.616
GFD2	437.084	530.074	326.207	386.558	595.011	661.147	389.594	341.831	499.581	710.098	482.859	470.52	463.397	488.37	488.195	375.014	357.627	403.586	501.113	462.783	536.681	473.414	522.243	511.568	468.156	406.685	364.787	431.251	518.913	513.539
GGA1	845.241	633.152	856.041	808.682	526.282	753.545	671.502	880.384	1039.15	1035.66	1368.12	1242.93	1233.92	1107.74	1350.68	1023.52	1076.7	949.818	1025.05	1147.41	981.702	668.996	1114.31	1510.9	1134.63	1248.06	1133.57	827.699	632.916	1149.06
GGA2	730.718	623.549	666.084	555.063	637.222	827.224	772.602	964.737	728.938	828.386	720.616	904.206	641.007	835.598	834.294	969.462	683.985	616.99	599.855	631.033	778.827	791.141	790.457	715.673	783.268	665.519	713.136	682.935	592937	690.674
GIC1	135.055	569.248	150.305	194.538	279.559	999.758	155.042	542.575	263.587	181.958	141.347	140.279	249.556	139.966	1054.76	114.469	119.747	272.482	242.825	266.125	674.839	171.695	2018.46	129.895	192.255	90.0364	126.85	1448.1	191.652	267.527
GIC2	568.49	547.358	447.376	902.778	709.871	613.774	547.107	542.566	609.191	562.911	692.413	1206.36	735.6	481.389	629.431	492.618	655.489	1640.12	572.937	657.026	637.065	753.511	724.585	583.011	538.471	473.436	495.922	582.45	548195	557.52
GIF1	446.854	253.864	360.243	361.297	327.859	560.962	427.232	621.852	277.036	476.068	492.13	535.909	330.088	517.567	519.711	573.894	573.921	478.356	400.484	430.353	549.22	179.128	271.717	468.4	460.795	416.196	399.715	389.115	401.413	463.576
GIM3	610.994	745.191	574.928	810.393	676.993	701.618	736.986	618.211	735.616	618.977	806.249	636.282	690.921	611.616	701.606	596.129	659.133	826.472	820.362	738.937	570.769	624.313	625.265	789.036	720.965	656.946	620.018	675.098	673.328	609.441
GIM4	1125.48	595.808	709.355	751.831	1077.85	761.053	864.32	789.423	718.552	921.779	1184.93	1072.87	1000.93	763.306	860.627	911.869	771.768	891.497	822.795	856.022	897.939	772.917	766.87	859.897	823.53	669.309	760.824	731.231	1052.48	730.806
GIM5	359.772	540.816	356.641	369.616	415.398	423.413	476.081	366.406	453.998	382.136	420.515	403.225	463.676	355.685	493.408	440.703	374.868	491.282	421.233	460.891	363.477	404.913	383.644	381.906	482.082	350.902	337.878	405.549	501.184	662.38
GIN1	462.712	360.335	506.494	471.658	703.644	545.135	319.678	430.86	472.932	425.92	434.36	353.188	395.815	457.773	569.15	366.578	401.713	531.754	544.166	477.397	585.714	591.474	478.977	472.369	374.743	286.532	349.6	387.803	562.661	572.103
GIN4	365.89	524.042	293.43	548.275	339.072	476.363	542.365	361.643	522.401	435.716	372.355	365.399	284.633	382.918	425.745	308.302	279.071	477.95	440.715	413.289	518.038	573.383	424.091	346.952	431.019	260.573	288.925	381.748	513.797	491.675
GIP1	212.993	787.642	212.676	300.558	375.638	349.619	442.405	245.339	321.296	245.011	241.589	231.501	303.495	232.005	597.582	195.062	323.114	248.859	264.548	386.755	270.4	307.517	368.6	212.207	248.791	166.124	231.583	258.878	847.821	474.9
GIP2	693.657	940.739	1031.64	785.073	621.02	807.073	744.643	708.546	651.93	706.355	1287.76	836.68	2826.51	868.22	2308.13	774.229	1674.21	1247.14	1026.94	2144.62	1397.14	799.972	1106.41	961.968	1242.56	1024.28	1226.91	1071.59	942.149	958.513
GIS1	908.204	824.843	1024.25	757.033	798.484	702.878	818.284	669.671	1025.6	691.638	996.706	1005.67	1521.07	882.226	1476.88	807.35	935.135	1116.59	890.278	1259.01	1025.51	1088.65	1138.08	1021.53	998.822	1034.54	1009.27	1034.28	734.659	1224.12
GIS2	2120.83	1599.41	1967.04	2229.15	1386.94	1552.35	1744.49	1442.01	2254.55	1739.51	2039.81	3570.95	1879.57	2953.03	1913.6	2448.06	1646.77	1660.26	1719.13	1619.68	1688.67	1458.78	1572.79	1711.21	1799.93	1632.01	2045.5	1919.6	2023.84	1943.09
GIS3	1420.76	1427.14	1344.67	1636.39	1608.9	1275.55	1305.37	1087.48	1488.82	1260.98	1267.86	1347.95	1502.47	1180.09	1816.8	1260.48	1310.05	1647.23	1622.91	1493.67	1277.8	1341.51	1259.04	1330.2	1333.88	989.148	1185.91	926.489	2002.03	1332.2
GIS4	642.691	379.145	597.116	592.691	437.778	794.106	413.534	606.977	494.323	548.052	835.08	708.518	573.389	633.668	801.485	539.041	856.03	572.758	749.833	615.341	699.232	394.295	619.728	614.951	624.96	563.14	627.493	562.461	353.098	686.998
GIT1	4516.26	1167.33	1001.37	1148.99	6764.22	5637.53	4657.42	1444.43	3473.1	9196.79	1090.33	3824.89	1838.24	4237.66	1903.59	2453.03	797.026	774.127	993.135	1390.78	1098.36	1003.72	1061.04	1681.87	1217.2	2761.62	1288.79	2409.82	484.499	923.135
GLC3	2232.72	1845.13	2637.96	1903.08	1175.12	1114.34	1641.01	1241.82	2254.15	1450.85	2017.16	2975.63	2777.05	3276.62	3855.67	2774.34	2866.47	1305.64	1629.06	1671.93	2315.6	1417.03	2599.8	6023.59	2497.52	2049.34	2551.95	2427.75	1471.58	2395.8
GLC7	1975.03	1876.86	2669.85	2022.73	2473.47	2128.81	2205.69	1947.71	2262.44	2365.8	3310.47	3055.52	3086.25	3226.49	3153.74	2603.47	2833.01	2297.73	2546.87	2823.69	2193.46	1420.48	2339.98	2483.7	2537.01	2359.16	2618.04	2110.56	2020.4	2389.94
GLC8	1807.31	1423.64	1787.32	2097.75	1447.18	1513.81	1975.35	1715.9	1485.83	2157.3	2382.85	2149.34	2193.78	2231.26	2762.94	2093.11	2070.84	1584.1	2048.08	2640.58	2155.09	845.51	1716.45	2471.28	2463.05	2262.63	2366.15	1976.53	1444.65	1628.94
GLE1	2421.36	693.354	845.753	862.549	2818.31	787.082	823.249	775.933	789.187	1310.38	934.872	1287.85	1795.87	1171.99	910.277	909.631	1194.67	2283.62	779.984	743.838	772.279	796.056	854.48	760.441	759.753	638.779	714.743	757.816	968.36	760.455
GLE2	694.119	771.362	685.489	703.678	673.625	702.91	702.051	720.892	818.26	704.361	864.869	855.788	817.345	834.225	593.763	674.484	676.006	731.463	793.805	770.067	752.986	787.139	768.006	758.988	812	695.482	595.159	839.604	847.009	855.034
GLG1	956.581	853.938	1794.59	1108.48	743.123	657.786	694.48	693.841	921.599	820.152	985.04	1379.95	1582.83	1478.87	1900.39	1195.54	1609.45	1063.36	1240.63	1170.93	1393.04	619.031	944.706	1090.5	1382.87	1210.96	1480.59	1336.68	951.211	1588.63
GLG2	475.287	543.922	578.504	483.324	753.682	518.89	468.238	463.363	457.686	528.241	558.656	606.568	649.334	585.877	722.914	582.7	504.885	570.789	582.989	605.897	516.997	606.222	479.215	646.992	433.621	555.442	525.53	570.712	531.37	609.488
GLK1	5399.39	3589.56	4461.5	4209.08	5104.97	3743.31	3167.77	2727.57	3485.76	4253.77	4588.99	4861.89	8738.66	4779.51	6132.47	3667.77	5440.02	4473.1	3969.68	5714.21	4404.1	3806.03	4854.82	4501.7	5358.7	4346.13	5538.16	4093.85	4649.94	3540.22
GLN1	9669.93	6249.7	7570.02	9967.42	12458.9	11710.5	8923.41	9636.05	7585.26	14004.1	10125.3	10202.3	6944.28	9555.54	9062.27	8910.8	9835.86	8149.59	8586.43	8087.69	7146.91	4424.92	6505.63	6846.59	8268.9	7838.84	8517.66	6825.72	7039.48	5179.24
GLN3	557.245	513.701	338.092	422.346	538.758	516.153	355.673	504.735	473.931	361.629	482.502	435.913	479.23	362.405	512.854	394.551	475.954	425.169	403.122	545.631	494.778	508.165	482.47	362.117	405.9	373.515	385.394	454.972	656.541	631.668
GLN4	820.174	625.228	638.865	945.057	477.569	803.203	907.288	767.063	1042.89	921.827	1214.44	1217.33	502.265	1322.77	579.735	894.725	537.971	524.924	714.691	647.965	668.347	543.284	613.183	757.337	719.546	848.68	765.626	947.415	617.203	926.441
GLO1	2793.88	1652.78	2823.88	2786.6	1616.76	1926.12	3182.45	2290.27	3038.29	2661.26	3350.75	2835.6	2914.38	2651.84	4042.76	2455.37	2904.01	2855.86	2504.11	2703.7	2779.66	2075.09	2808.56	3118.61	2867.75	3493.59	2824.01	3035.25	1444.87	2819.49
GLO2	1608.86	1485.02	1775.56	1948.5	1146.47	1079.73	1508.07	1321.52	1700.86	1328.84	1977.32	2146.49	1487.59	1995.34	2059.59	1763.4	1829.75	1474.54	1701.55	1642.07	1612.25	977.953	1593.38	2106.67	1957.71	1918.05	1852.67	1682.57	1496.19	1909.79
GLO3	850.767	788.314	972.06	1016.11	705.188	907.82	966.046	1072.15	999.45	1411.42	1389.13	1199.65	1163.5	1256.3	1011.65	1190.6	1185.11	1134.28	1096.93	1220.61	1000.36	737.873	936.325	1270.41	1160.94	1159.34	1148	1083.95	745.901	1001.88
GLO4	751.202	800.933	746.446	861.994	743.632	844.743	782.817	858.303	868.547	846.307	887.236	950.963	886.702	953.621	931.934	716.796	781.433	773.255	791.859	1123.13	752.934	632.065	926.593	952.276	762.87	778.473	761.255	826.263	1215.62	994.747
GLR1	1480.12	1166.88	2112.51	1220.63	1220.16	1808.36	1721.66	1735.67	1625.48	2314.9	3693.01	2420.57	3954.5	1769.74	2044.57	1839.09	1247.64	2689.05	1327.59	3734.8	1552.33	1629.67	1529.72	1647.34	1339.04	1610.81	2061.28	1720.24	1073.57	1387.55
GLT1	1750.38	1621.3	2109.14	1792.85	2702.96	2756.92	1459.69	1480.79	1226.48	1798.53	1513.66	1399.13	1216.53	1460.98	1579.06	2191.28	1183.31	1768.88	1655.49	2308.37	1430.89	1265.47	1492.21	1819.65	1419.92	1666.04	1752.57	2465.74	1882.39	2029.01
GLY1	2878.88	1778.81	3008.94	2225.99	4301.04	3068.04	2551.55	2203.04	3105.99	3894.03	3523.73	3722.23	3840.08	3084.4	3025.2	3872.42	3867.66	3244.97	3548.21	2859.21	3045.74	2185.69	2746.29	3119.98	2665.46	2659.09	2702.26	1840.86	5849.68	2125.73
GNA1	430.036	430.848	349.69	450.42	461.724	504.382	580.394	408.462	515.04	372.484	464.609	464.751	532.782	438.117	598.717	431.216	484.429	591.07	573.908	458.235	712.859	690.667	618.291	651.334	405.754	460.411	377.842	407.884	550.865	474.008
GND1	4457.68	3164.63	4375.99	4824.49	2326.24	4779.52	3711.46	5201.6	4180.08	5446.04	5431.14	5197.77	5165.78	5506.03	3182.27	5187.15	3300	3226.8	3502.97	2800.86	3601.94	2417.39	2836.68	4087.63	3743.31	3523.86	3100.61	3702.71	2117.08	2945.47
GND2	2481.2	2710.14	4484.13	2914.47	458.639	641.093	2763.35	1358.9	3946.65	1629.93	2907.05	5767.09	1255.48	4840.26	3131.57	2548.09	2269.71	549.514	946.51	768.293	1654.45	472.289	1142.93	1323.67	1447.14	2402.97	1739.48	2642.07	1751.57	4477.02
GNP1	915.937	695.481	534.311	873.134	3039.95	800.772	736.074	910.506	736.696	532.645	568.067	445.495	789.72	462.764	814.605	495.599	366.88	698.698	566.789	507.646	715.152	1092.45	859.003	554.673	561.919	398.044	342.843	466.792	1145.37	661.783
GNT1	723.559	666.038	637.016	625.892	628.302	722.832	607.603	713.884	709.973	728.017	788.313	826.575	685.416	873.882	730.038	724.628	656.429	785.315	741.096	588.717	648.05	853.901	799.146	755.96	736.948	681.916	722.677	754.852	743.04	743.776
GOD1	778.552	929.155	747.047	802.911	1080	759.049	794.299	680.426	897.592	743.124	889.356	731.385	903.621	596.666	906.603	716.774	732.462	1011.87	821.654	791.789	795.743	1092.64	933.004	813.81	847.009	791.597	670.11	796.618	930.13	830.33
GOS1	458.387	559.235	589.007	577.25	246.358	643.475	504.483	922.429	502.929	631.134	694.097	776.918	502.488	850.719	581.08	912.643	614.056	708.725	650.357	799.004	568.341	196.8	480.952	664.817	770.611	624.047	665.661	567.342	431.814	616.361
GOT1	901.061	846.177	715.94	1050.2	892.485	927.76	1034.85	724.083	885.95	858.772	1094.9	963.496	993.957	838.742	1019.85	869.85	856.167	1048.83	966.225	944.187	986.975	1030.94	1072.31	1026.39	900.203	908.582	719.675	938.148	935.262	808.569
GPA1	203.507	30.0691	212.361	157.474	39.2934	349.458	13.1207	349.972	165.169	45.9389	66.9525	71.4663	47.244	177.863	157.673	36.7092	65.9918	19.1938	120.53	94.461	58.2711	147.163	69.0528	75.1493	66.0402	15.7211	101.16	3.52166	16.0644	92.0504
GPA2	2283.36	2673.39	2461.74	2627.56	2731.16	1675.06	1928.58	1580.64	3000.4	1603.7	2062.89	1902.15	2770.69	1642.6	2223.63	1926.79	1561.83	2544.74	2214.78	2285.64	1940.37	2872.14	1925.81	1857.48	2059.95	1542.6	1359.68	1651.85	3797.79	1957.35
GPB1	1475.79	1502.51	1213.65	1594.07	2623.18	1554.19	1332.62	1449.77	1711.39	1338.81	1696.96	1978.6	1974.69	1186.98	1643.45	1476.47	1173.27	1647.42	1513.41	1423.79	1302.93	1932.36	1755.29	1377.73	1601.05	1259.45	1169.2	1086.34	1941.02	1335.16
GPB2	1742.94	857.323	1291.4	1147.55	1734.18	926.773	1061.52	1152.11	1202.3	1258.06	1425.31	1596.3	1468.94	1275.99	1425.78	1457.23	1130.68	1027.91	997.108	1127.32	1197.54	857.314	1243.51	1234.14	1255.81	1095.82	1156.38	1076.81	1462.71	1416.44
GPD1	6911.48	4709.04	6908.16	6730.27	2862.32	2525.55	3863.05	4012.38	4101.85	3129.91	4068.19	7110.62	3590.89	5790.9	3572.99	5415.51	3106.15	2797.45	2204.42	4335.9	2141.92	2028.49	3666.06	5811.93	4584.93	9332.33	6509.1	5759.64	6217.13	7334.72
GPD2	1067.94	1053.37	1217.09	1585.05	1599.13	1273.97	1014.54	1290.38	1029.02	1240.86	1169.39	1265.71	943.55	1181.71	850.218	1087.93	1085.12	877.483	1090.16	1180.07	988.261	973.17	1524.27	1415.27	1031.42	943.563	1073.63	844.966	1617.71	1439.42
GPG1	3879.38	2761.14	3860.97	4891.9	2376.36	3259.89	4050.68	3374.87	3386.02	3299.94	5724.26	4343.23	4445.33	4173.25	4461.91	4333.49	3894.82	4341.75	4098.51	3230.35	4202.84	1663.69	3201.4	4672.21	4533.44	4932.25	3775.01	4185.81	3399.33	3228.97
GPH1	2456.49	2317.43	2809.43	2008.91	2298.12	2416.68	4039.6	1645.35	4230.45	3290.97	3758.91	5525.56	3975.59	5497.41	4876.67	3520.23	3790.49	1802.62	2664.09	2471.15	3242.64	1829.31	3085.94	3435.49	3330.85	3205.21	3502.49	2683.79	868.847	2354.61
GPI1	857.089	637.734	721.479	838.984	817.351	918.36	877.155	661.312	776.948	729.205	805.038	832.426	694.891	716.045	1074.95	771.117	844.827	1987.54	893.225	701.053	777.222	1100.2	905.591	1126.42	769.019	785.153	664.303	744.16	994.506	887.16
GPI10	1275.05	1043.84	1016.33	1168.86	1081.27	1182.36	1206.08	1038.16	1328.27	844.982	1216.18	1112.07	1059.6	906.474	1293.13	1149.93	1474.37	1527.58	1322.93	951.377	1244.07	1545.51	1219.39	1368.34	1221.44	1150.56	998.56	951.24	1012.22	995.579
GPI11	280.411	361.337	378.483	282.211	327.044	343.769	358.304	344.389	439.725	275.345	430.903	344.644	315.138	256.982	379.396	283.128	306.838	396.536	409.785	428.71	374.944	377.867	365.019	392.239	392.671	354.576	284.607	354.434	340.108	337.722
GPI12	453.816	468.607	394.57	562.312	503.716	560.118	514.452	448.544	655.574	397.407	529.654	482.655	538.95	574.571	736.359	422.319	393.378	561.498	508.727	626.676	488.44	650.691	539.241	445.793	488.096	392.894	422.144	509.623	473.449	580.446
GPI13	845.987	728.594	796.019	775.416	799.431	756.563	719.342	622.275	863.411	658.968	791.083	857.222	773.201	695.167	881.04	703.634	708.795	867.383	833.723	663.469	821.38	865.371	850.639	815.909	851.81	785.613	720.14	668.594	795.567	998.149
GPI15	459.949	519.445	412.035	523.577	514.385	550.766	577.444	548.888	567.067	736.132	614.794	500.808	680.31	447.714	612.924	397.438	524.252	621.501	511.325	801.018	529.079	622.756	569.748	541.192	463.273	434.292	487.779	578.955	454.866	567.858
GPI16	736.111	660.095	583.721	752.922	648.451	896.51	654.581	1042.07	819.028	777.712	745.259	900.543	578.322	882.08	1603.52	1065.02	796.664	770.886	755.979	698.79	810.909	759.797	826.438	919.468	823.867	775.202	669.725	647.292	724.538	865.573
GPI17	896.732	750.708	621.499	644.58	947.183	869.73	754.866	847.036	1082.95	602.326	964.16	749.342	820.859	555.51	841.458	942.525	641.35	922.731	698.197	526.929	865.718	1356.86	1384.51	839.607	756.264	753.614	615.346	753.001	900.706	695.903
GPI2	277.943	355.484	260.806	278.22	366.456	312.106	392.564	409.227	443.565	415.688	257.105	237.006	260.345	287.929	351.931	247.396	238.991	320.004	328.678	263.561	1452.07	323.126	358.936	289.396	299.905	255.285	239.105	299.037	374.839	322.109
GPI8	295.479	270.255	328.735	362.601	321.519	332.085	338.725	2688.16	303.533	395.951	528.459	361.666	510.986	356.985	379.774	293.345	379.809	457.147	364.517	573.023	2158.38	679.229	398.809	402.504	340.274	302.008	356.059	1717.43	309.357	436.611
GPM1	42709.3	16524.7	25797	30976.1	31953.3	26973.2	13392.5	17824.5	17409.9	35960.8	25831.4	30616.7	37866.4	40312.6	32421.9	27508.9	26329.3	21584.2	24089	24536	20969	16857.5	20475.4	25883.4	23497.8	28455.5	23628.8	26114.1	25711.5	17066
GPM2	1519.23	1157.48	1345.24	2031.71	2304.33	1753.66	1028.09	932.155	1053.61	1223.3	1322.53	1629.02	1171.65	1555.61	1377.22	1419.71	1579.6	1532.89	1330.89	1635.88	1354.53	407.522	1386.92	1840.45	2037.31	1602.49	1656.44	1784.2	3147.19	1491.13
GPM3	348.565	391.668	311.416	323.31	411.844	539.661	376.396	329.601	421.824	340.052	518.409	367.171	380.753	367.361	392.894	327.826	376.013	424.293	503.792	404.238	468.391	506.977	387.575	387.358	300.664	246.096	229.18	1330.14	527.569	489.172
GPR1	814.073	743.688	716.52	707.438	637.124	749.586	725.923	647.161	768.513	674.865	838.631	940.301	783.746	758.044	943.722	683.952	877.959	793.414	826.622	894.237	805.767	1013.51	779.329	776.31	728.511	706.194	786.868	743.357	703.059	915.004
GPT2	712.945	874.746	882.488	968.319	714.745	735.993	793.817	618.217	883.218	686.165	1056.25	993.209	1246.25	880.604	1171.68	849.44	897.535	988.748	985.134	1116.11	931.629	919.175	949.376	931.484	1058.77	682.145	882.676	785.721	765.107	846.101
GPX1	991.452	1125.4	1671.07	747.662	781.449	789.057	1178.38	1471.03	1137.45	884.765	1160.9	1041.94	2013.47	1379.55	2569.45	1068.78	1598.77	710.002	1065.35	1183.18	1725.03	1874.15	1177.4	1464.96	1384.02	1467.94	1802.38	1395.32	1113.38	1720.42
GPX2	491.097	475.895	363.004	429.783	5331.46	1103.12	458.649	367.467	460.369	388.468	392.239	378.504	425.599	269.868	560.821	390.856	348.877	533.756	443.462	394.142	604.094	643.161	490.592	419.165	436.485	358.082	256.058	368.885	699.736	440.908
GRC3	466.176	476.777	551.542	560.998	571.64	526.724	627.316	577.622	518.757	667.668	534.782	574.587	514.891	548.799	472.615	393.862	456.285	431.007	517.783	528.879	475.348	478.25	532.873	593.775	420.609	443.852	361.441	427.948	543.962	491.646
GRD19	302.765	286.199	399.602	317.063	306.432	551.056	385.21	351.046	353.518	439.31	485.545	453.234	469.653	411.573	739.573	478.47	490.924	717.499	491.706	536.403	373.009	280.141	388.134	527.913	418.572	340.598	413.993	306.701	290.299	377.958
GRE1	8251.99	5248.43	12619.8	5155.68	2202.13	1426.3	12849.5	5871.29	13175.8	5389.16	7837.12	13575.5	7599.82	13853.7	10328.6	6625.35	5417.04	2067.84	1699.81	4816.21	2901.47	2674.24	3004.57	3533.06	2972.93	5815.9	6088.86	6919.88	5119.01	8737.09
GRE2	4934.71	2971.96	7415.58	4602.79	2454.76	3479.94	3817.63	4024.13	4122.06	4423.97	9508.7	7924.01	11218.6	6043.74	6976.43	5482.73	6441.6	5793.79	5841.46	6063.12	3651.84	2505.81	4037.14	6403.69	5525.16	6224.16	5580.94	4228.49	4494.46	4653.95
GRE3	2946.55	2094.13	4601.54	1778.22	1863	3107.22	2644.94	4819.76	3473.34	4029.51	3530.75	5607.9	4879.49	7084.03	6227.44	6621.21	5802.21	3565.67	4306.89	5268.07	3848.28	2792.97	4693.63	5803.13	5030.01	4687.25	5651.32	2703.98	1982.84	3538.92
GRH1	660.357	668.778	586.822	589.871	562.451	580.109	613.544	622.047	703.692	486.695	525.364	683.799	547.821	609.505	619.937	623.193	538.779	596.917	509.902	529.335	598.727	684.305	636.014	643.791	612.391	556.426	558.597	599.814	758.399	787.285
GRR1	1214.73	849.437	1367.06	1127.06	1016.37	838.091	939.072	1088.94	885.375	1160.63	1201.49	1392.92	1181	1252.62	969.003	1234.01	927.36	963.215	1012.15	1264.31	1261.28	832.117	1205.26	1097.22	1334.61	1288.04	1037.22	1041.22	1923.35	1318.78
GRS1	1293.48	1067.91	1371.3	1487.28	936.302	1309.35	1572.21	1341.93	1487.87	1593.68	1546.53	1818.95	1197.94	1730.18	1224.1	1515.91	1259.56	1005.85	1367.31	1366.31	1323.48	1039.7	1142.71	1506.21	1323.94	1382.22	1352.11	1536.16	1095.34	1286.52
GRX1	3590.64	6560.38	3155.81	7100.69	3205.71	4380.31	3570.5	3362.11	2644.42	5700.03	6709.59	4323.79	6551.8	3508.89	4976.69	3292.14	4111.12	3774.04	4093.1	3905.96	3669.2	1975.17	3400.06	5795.62	4892.93	5161.27	4125.43	3337.06	1957.25	2557.51
GRX3	1277.87	1118.27	1294.96	1368.76	1100.4	1572.86	1245.84	1630.5	1276.5	1563.87	1797.15	1504.54	1494.62	1312.89	1732.44	1493.23	1545.1	1852.02	1852.54	1771.82	1814.67	1343.62	1471.62	2161.02	1654.07	2133.98	1601.1	1405.58	1323.87	1124.28
GRX4	736.438	699.545	786.008	900.211	1827.72	1632.74	762.753	712.126	704.124	767.161	748.283	722.336	716.896	650.055	775.969	665.343	725.368	906.845	830.362	1002.58	679.232	621.585	674.114	683.33	679.056	859.04	795.604	1043.05	1913.26	918.931
GRX5	914.514	909.924	1138.56	1145.74	952.001	1130.76	859.62	1149.94	1134.69	986.554	1462.43	1336.03	1307.81	1121.28	1477.47	1069.67	1036.43	1248.58	1283.26	1133.99	1124.02	1084	1031.89	1313.03	1039.9	1160.93	992.683	1039.15	1132.15	1053.26
GSC2	7566.12	5494.94	8478.55	6442.43	3756.09	3486.02	4895.92	6934.08	5575.14	6711.53	6510.25	7641.47	8336.95	7779.56	10627.5	8928.07	11081.6	8498.01	8017.1	8462.1	7402.95	4782.71	8066.54	6727.93	8772.9	8509.33	8105.98	6146.83	5233.97	6951.88
GSF2	2006.46	1661.35	2494.88	1648.34	1280.23	1766.72	1979.53	1931.1	1905.55	2268.12	3029.93	2008.75	2867.16	1920.93	2864.76	2345.09	3152.09	2481.66	2700.58	2676.07	2292.07	1745.82	2277.12	2414.87	2706.43	2314.88	2528.9	1833.16	1240.27	1993.05
GSG1	693.687	695.89	604.67	706.334	759.495	685.816	638.035	643.546	713.97	693.232	758.03	853.857	896.472	787.906	810.77	714.403	618.061	662.693	675.545	613.088	708.447	748.731	810.268	715.048	611.037	576.388	607.348	551.107	653.044	685.072
GSH1	3291.69	2230.4	3856.88	2889.02	2348.58	2820.66	3447.79	3060.94	3075.75	4399.46	5793.33	3387.22	8108.58	3429.25	5928.8	4823.49	5693.39	4769.39	5170.61	4561.17	4529.91	2495.89	3164.03	4609.32	4127.73	4649.47	4651.19	2645.13	3661.67	2853.16
GSH2	654.791	401.371	605.53	618.501	434.292	630.374	762.859	668.248	796.286	868.775	944.551	952.747	663.37	866.752	575.057	801.106	655.363	588.981	662.142	509.184	535.275	359.33	555.089	880.946	608.311	700.918	543.273	613.444	490.363	722.572
GSP1	2925.99	2266.01	3381.72	2850.31	2060.19	3017.3	2812.12	2738.74	2995.93	3529.81	2997.48	3908.3	2492.94	4264.84	2791.87	4101.51	2945.17	3117.53	2740.57	2907.3	3066.05	1883.13	2290.89	3273.74	3370.81	3474.87	3870.07	3124.1	2404.89	2662.94
GSP2	2397.49	1762.23	2627.98	1967.93	1777.94	2180.91	2186.49	1887.26	2512.2	2484.14	2662.17	3947.8	2573.57	3422.75	2472.13	2843.92	2206.45	2130.32	2047.35	2453.47	2023	1430.72	1868.91	2452.24	2459.29	2709.2	2847.39	2393.31	1915.68	2285.07
GSY1	552.093	631.644	446.843	616.818	1117.83	743.364	611.653	495.633	472.168	669.971	643.33	520.351	935.903	448.548	791.169	439.521	724.38	498.656	516.462	1044.77	646.697	672.569	689.537	813.421	670.081	720.342	710.351	719.284	415.9	535.504
GSY2	2393.53	1433.75	2237.75	1224.48	1440.91	1509.54	2424.77	1698.9	2471.89	2221.01	2986.8	3017.71	3598.8	2783.64	3181.14	2189.34	2510.15	1691.56	2115.48	2475.89	2113.69	1225.99	2092.1	2225.28	2162.12	2432.16	2742.89	2327.34	1634.18	2190.4
GTR1	1176.57	939.594	1311.57	1147.08	1289.91	1259.82	1131.4	1103.22	1030.76	1605.93	1346.09	1480.92	1770.27	1533.55	1733.08	1587.74	1434.89	1407.03	1115.71	1843.5	1167.74	695.267	1248.07	1526.83	1285.11	1212.7	1303.2	1124.67	1396.36	1177.72
GTR2	718.106	649.024	638.129	855.411	684.041	869.785	746.683	686.402	779.178	696.461	841.331	687.369	657.546	648.644	850.586	651.735	711.883	891.826	795.054	703.472	788.084	738.84	801.753	763.744	788.486	746.075	709.984	787.675	849.935	895.808
GTS1	508.311	408.739	699.872	459.416	474.716	498.801	506.977	588.129	499.187	697.719	535.624	663.729	522.917	593.224	653.537	618.319	861.213	621.48	702.529	863.296	665.502	343.745	705.336	766.353	700.208	735.975	783.684	528.604	424.07	800.612
GTT1	2105.5	1386.16	2490.65	2443.49	884.588	1253.61	1702.23	1070.85	1875.93	1376.06	1881.31	2187.1	1508.66	1754.38	1461.11	1354.11	1245.61	1206.61	1211.84	1032.47	1367.44	927.514	1146.88	1691.41	1680.55	1713.73	1508.38	1749.41	1117.89	2287.17
GTT2	1818.33	817.727	1484.05	911.717	1642.84	1848.49	972.489	1977.8	1724.16	1655.03	2641.42	2697.86	2703.38	2574.63	3144.27	2551.89	3221.97	2132.08	2206.59	2189.47	1913.09	1197.43	1284.59	1680.79	1425.91	1837.47	1430.31	1166.47	2226.76	1516.84
GUA1	2554.05	1826.17	1671.02	2266.87	2743.04	2840.59	2231.77	2110.6	2812.37	2383.82	2391.04	3243.79	2354.4	3784.76	1873.28	2563.3	1542.68	1414.02	1716.98	1527.25	2029.69	2075.41	1976.4	1812.25	2046.78	1587.69	1854.05	1766.14	1803.67	1432.51
GUF1	210.897	358.896	296.092	304.202	302.643	358.101	347.311	202.626	364.648	317.895	276.203	292.286	657.1	351.843	427.824	351.184	323.178	270.779	420.722	349.752	195.538	129.696	321.28	300.941	291.917	272.878	348.595	283.854	265.785	393.979
GUK1	860.138	856.464	880.97	1121.65	918.478	1135.6	846.11	999.867	1093.61	1190.09	1205.04	1285.77	913.693	1291.89	982.784	1047.11	901.703	984.193	982.942	844.274	1078.05	1011.44	1412.66	1165.93	978.057	909.714	940.547	1068.46	906.517	963.702
GUP1	534.04	561.603	502.315	495.907	577.896	647.847	573.39	584.394	734.808	510.341	752.95	626.079	744.998	526.832	757.705	568.145	541.535	767.946	655.394	565.086	668.204	782.66	618.973	541.006	553.893	561.295	440.869	569.45	579.46	628.972
GUP2	116.577	254.074	182.31	745.511	282.897	216.199	218.639	321.73	223.323	248.129	1277.37	214.137	375.646	207.418	310.664	217.551	228.299	123.818	170.229	349.518	258.278	92.2353	254.05	197.046	245.96	175.554	268.397	145.954	200.241	404.78
GUT1	1251.84	1259.58	1886.22	935.389	1060.27	1056.31	1012.86	1321.99	1705.87	1921.59	1089.56	2796.61	1457.81	3001.49	1657.32	2704.05	1371.46	972.313	1298.17	1563.55	1248.97	745.741	1227.12	1400.9	1672.75	1361.1	1460.05	1162.36	888.606	1631.84
GUT2	1168.02	1490.41	2303.39	1012.31	1195.47	1228.43	1148.92	1259.66	2658.68	2105.63	1837.61	4316.11	2105.61	4104.06	2388.71	3356.12	1690.82	1483.85	1121.35	2872.2	1438.65	1409.06	2139.95	1613.95	2352.66	1684.33	2766.42	1734.67	810.687	1648.68
GYP1	684.214	505.808	565.44	403.204	1110.3	657.88	604.337	530.95	800.961	601.828	738.848	749.266	935.464	576.521	785.319	656.925	566.148	631.838	671.572	654.432	763.341	955.198	870.747	748.897	660.642	532.757	573.32	509.111	920.431	661.574
GYP5	995.882	713.626	813.013	853.33	936.745	768.693	800.665	802.189	949.715	819.596	1142.55	921.868	1031.13	733.197	830.238	814.811	711.495	720.739	665.762	742.275	707.783	837.419	830.517	771.197	771.73	727.563	660.822	726.24	853.22	855.743
GYP6	594.836	662.602	657.923	716.075	1156.23	475.488	527.475	526.474	636.76	727.458	651.922	797.667	860.479	812.638	613.592	616.086	608.191	521.275	718.67	792.099	611.433	451.744	762.809	718.567	580.021	536.655	621.533	592.019	764.204	629.122
GYP7	1075.26	996.606	1343.46	1185.37	786	940.044	1320.16	1269.64	1014.82	1494.28	1867.33	1098.48	1653	1074.45	1365.03	1608.01	1557.01	1860.72	1678.33	1527.32	1480.19	1111.62	1642.38	2466.73	1563.82	1937.74	1188.95	1060.04	1188.49	1261.64
GYP8	433.677	358.145	318.923	339.712	434.742	488.019	1382.55	345.571	427.107	300.338	366.359	288.715	355.489	323.058	513.028	328.383	252.052	421.568	360.356	324.436	485.505	666.07	442.783	377.942	311.042	273.984	319.243	288.681	334.285	404.148
GZF3	373.336	352.523	347.94	360.893	288.915	680.743	240.129	377.416	251.509	354.009	353.236	348.068	241.123	318.96	279.26	254.895	405.638	312.674	488.128	514.83	405.83	186.053	248.197	372.847	383.522	413.473	437.797	466.801	332.722	564.869
HAA1	571.159	656.312	1061.94	612.577	631.984	613.724	667.824	807.715	675.573	793.713	1191.84	994.049	1402.04	1002.8	1142.62	869.574	1220.14	981.122	838.88	1198.18	775.207	461.055	802.771	647.977	658.349	649.886	858.006	698.341	715.871	801.875
HAC1	909.256	1632.53	701.176	669.442	1222.95	656.658	746.315	1047.18	599.686	1439.2	975.823	803.529	1902.07	1039.18	1345.4	2000.29	1638.48	1052.49	2516.62	992.632	1307.77	1540.13	1302.21	890.715	593.651	407.083	579.074	451.603	1496.64	582.427
HAL1	369.113	516.53	538.696	356.871	500.117	397.529	401.192	423.616	426.597	380.576	457.833	658.752	617.221	553.887	581.916	492.451	502.681	451.371	424.48	567.678	514.703	384.847	488.994	488.655	514.703	409.714	562.79	452.205	438.401	587.851
HAL5	1249.59	1033.74	1441.97	1186.57	1064.27	1127.14	1426.08	1328.73	1187.84	1572.92	1765.99	1182.8	1886.94	1026.48	1437.56	1371.4	1837.17	1732.65	1684.46	1828.91	1495.87	859.861	1443.61	1856.35	1485.86	1646.09	1294.72	1239.08	1604.57	1254.93
HAL9	766.65	649.841	645.952	552.119	804.771	3168.9	606.929	696.741	728.216	543.737	672.429	676.81	680.023	612.835	687.882	545.331	662.811	747.387	758.009	573.959	722.265	848.466	734.607	613.44	622.157	631.242	543.314	616.795	794.519	907.454
HAM1	493.221	448.873	404.995	546.618	474.51	487.476	414.523	539.176	546.674	495.32	581.28	636.996	454.937	603.532	512.79	540.708	456.246	603.257	513.713	461.079	460.889	514.195	421.914	518.079	398.291	385.824	349.702	527.157	582.375	526.383
HAP1	1655.89	1431.42	1852.46	1281.8	1402.89	961.425	873.721	956.16	1125.86	1223.06	1327.02	1790	2038.41	1486.18	1625.71	1550.94	1483.53	1282.73	1307.31	2281.75	1285.72	975.074	1614.97	1003.95	1281.13	1077.36	1295.22	1381.76	1998.58	1757.32
HAP2	640.55	419.582	1026.37	481.77	565.975	403.67	457.052	602.673	451.18	1334	612.541	700.087	618.638	608.389	680.835	594.349	676.003	503.417	542.005	705.284	553.863	421.905	3335.69	1900.91	540.815	626.14	697.918	526.804	451.146	993.998
HAP3	257.6	318.958	372.841	388.189	392.987	437.598	424.827	1109.61	427.798	353.624	447.124	347.958	398.061	329.529	1603.43	277.265	458.845	424.794	446.346	467.05	575.911	329.705	364.766	412.171	371.833	352.381	327.797	345.678	372.84	447.982
HAP4	2084.73	2685.81	4177.5	2051.85	2468.13	3044.45	1635.91	2650.31	1831.96	2422.65	3543.81	2731.92	8122.9	3249.97	6193.36	2331.74	2911.71	2281.39	1742.68	5687.69	2427.44	2819.23	2518.12	2199.74	2649.9	2901.29	4633.49	3593.13	1954.16	2546.87
HAP5	602.566	728.293	590.882	431.044	636.31	791.868	686.807	676.916	729.528	570.1	596.22	671.793	647.296	507.226	679.939	561.128	499.333	692.203	644.797	591.745	565.457	745.634	665.817	645.381	590.681	524.118	519.409	588.845	702.663	681.824
HAS1	549.334	565.07	960.114	1920.01	651.633	832.804	891.062	1618.86	903.595	646.692	783.887	838.696	740.921	912.483	739.19	624.521	624.361	553.895	704.407	660.783	645.353	905.15	833.968	757.305	639.994	648.063	780.149	710.364	752.442	617.708
HAT1	595.625	447.631	490.851	510.231	613.828	647.132	590.55	579.885	645	526.037	680.956	581.788	602.359	501.156	674.362	540.272	494.059	640.789	642.579	458.401	655.024	968.548	731.261	653.336	557.15	554.662	402.464	443.095	780.211	560.62
HAT2	987.697	711.97	747.341	959.852	979.38	828.694	833.274	692.876	1002.19	814.98	960.169	967.065	1059.06	806.43	964.185	889.34	753.088	954.49	681.764	806.345	864.269	1091.96	937.587	916.316	786.06	725.886	725.484	781.644	929.873	862.168
HBS1	1444.54	879.044	2810.02	1698.11	876.542	985.632	2681.03	1453.06	1320.5	1429.27	1401.33	1904.26	2070.53	2730.85	1534.25	1429.74	1006.44	832.775	895.292	791.241	1241.78	1523.39	1663.78	1053.28	1076.51	1093.21	1084.81	1151.02	786.892	957.047
HBT1	10699.8	1827.02	5667.87	1596.22	587.588	660.337	1630.3	568.108	2313.82	705.236	890.435	5360.91	775.771	4485.43	1941.74	3012.07	1078.45	577.709	448.153	621.561	741.857	713.725	916.378	568.672	954.877	2438.75	1221.38	3131.11	788.446	4151.4
HCA4	837.596	814.161	739.533	781.667	940.755	757.03	978.491	829.344	849.029	1073.79	1022.55	909.128	902.442	859.765	771.539	900.279	1062.51	1173.18	914.027	1745.45	698.945	621.774	594.087	726.241	762.348	792.23	900.122	1335.46	894.578	626.21
HCH1	1179.63	1097.43	1646.16	1213.44	1006.29	1308.64	1306.67	1172.4	697.181	1640.49	1946.61	1172.53	1897.31	1092.28	1573.66	1802.39	1691.9	1902.07	1282.63	2309.87	1135.15	978.633	1589.87	2087.07	1935.47	1433.43	1763.9	1324.88	1147.3	1263.99
HCM1	375.823	376.972	312.802	432.704	479.016	482.165	392.848	1000.48	419.403	511.036	396.815	392.63	464.156	357.286	376.957	324.637	964.502	329.047	431.495	490.543	427.864	242.138	666.22	516.699	274.155	279.647	375.774	489.939	456.025	4610.44
HCR1	439.241	428.007	481.654	491.198	426.61	517.068	751.299	676.07	607.55	869.981	595.636	878.975	443.094	977.58	623.152	682.423	631.19	553.865	679.11	656.951	4043.24	352.342	502.735	656.211	536.3	431.973	581.111	353.288	365.751	642.161
HCS1	272.888	485.074	368.368	340.092	286.861	338.901	366.115	333.797	393.404	281.548	316.823	443.306	375.414	263.395	399.028	298.473	319.046	339.252	508.228	489.026	358.397	370.464	348.719	371.939	388.908	284.784	314.826	369.361	468.009	455.562
HDA1	819.31	997.018	884.125	815.512	960.512	870.13	835.467	880.109	972.728	856.609	1048.51	888.221	1038.59	875.348	901.606	822.489	850.765	969.756	947.828	985.17	811.512	861.64	985.421	939.378	869.492	653.25	665.735	673.784	1127.93	824.058
HDR1	366.744	355.617	269.843	302.361	497.847	819.404	255.536	301.517	409.769	294.399	305.366	320.961	319.483	258.175	474.427	258.71	227.351	527.967	321.272	260.338	509.296	490.597	381.826	296.865	243.349	185.76	191.765	243.349	453.13	409.91
HEF3	1006.49	786.618	762.823	784.366	1020.83	1340.8	796.441	633.988	869.099	808.81	878.631	2585.59	944.023	876.205	990.094	860.394	612.139	863.067	687.044	978.358	712.055	927.105	944.437	726.667	744.068	519.007	631.057	593.301	937.528	918.089
HEK2	283.484	341.023	508.758	235.837	348.273	302.556	492.864	1180.17	352.754	442.499	415.785	571.695	463.851	501.86	477.762	420.208	563.806	295.451	356.919	666.819	472.72	157.915	2449.05	383.5	416.175	384.529	540.977	402.995	173.678	609.125
HEM1	2128.4	2111.82	3333.66	2119.67	2109.84	2291.99	1677.38	1997.62	2197.23	2626.23	2509.69	3545.41	2787.92	3274.07	2954.89	2695.41	2460.89	1922.12	2064.62	2866.06	2137.78	1749.51	2294.03	2367.97	2412.1	2144.23	2563.85	2328.91	1840.85	2426.28
HEM12	799.179	768.157	967.407	988.216	864.29	751.584	881.875	914.796	1024.09	858.967	999.007	1256.02	886.333	1213.18	951.764	1076.98	981.506	837.129	1108.09	936.998	923.119	800.629	899.142	986.755	894.643	765.116	742.633	861.324	1458.69	970.595
HEM13	580.481	1264.67	2184.46	1345.05	425.522	396.584	727.495	1119.58	535.08	966.373	1020.18	700.071	1847.37	1001.87	1656.83	994.662	1923.06	1584.91	1480.22	1792.83	1508.17	621.777	1593.25	1144.82	1667.05	1009.96	1672.39	1663.33	682.074	1267.88
HEM14	592.822	646.951	544.192	628.676	526.545	601.754	604.976	479.441	692.973	444.256	643.67	617.176	592.195	489.047	650.675	548.935	493.932	741.808	560.411	543.419	568.252	840.793	653.445	505.045	683.959	527.681	505.588	537.542	681.838	678.061
HEM15	1033.02	1086.75	930.861	1173.53	949.661	1020.19	1130.97	827.872	1148.65	753.758	887.85	841.291	1009.57	888.314	1106.13	863.714	653.286	1187.58	1079.81	1002.95	1694.39	1310.66	1046.24	1330.71	1052.78	1044.25	702.423	917.722	1038.93	1093.55
HEM2	2136.03	2176.52	2383.63	1835.83	1730.35	2058.01	1835.23	1911.3	2292.36	2177.19	2204.79	2597.86	2058.05	2674.19	2445.07	2667.75	2069.99	2083.41	2559.87	1903.94	2585.91	2122.53	2227.64	2389.74	2723.83	2859.35	2469.61	2451.18	1729.67	2141.81
HEM3	490.012	318.937	708.967	253.173	932.962	394.017	411.763	499.615	270.257	682.964	408.295	489.581	756.279	403.327	352.077	371.018	343.576	183.666	287.586	290.135	410.94	232.827	418.83	347.787	499.772	191.117	271.165	231.066	452.173	2626.5
HEM4	712.87	785.278	620.364	635.473	805.648	827.722	753.166	670.405	840.151	610.499	697.939	659.03	944.591	630.812	890.091	700.56	473.084	843.289	732.992	818.555	761.789	1127.48	942.033	795.746	760.127	577.634	562.939	730.416	922.196	726.983
HES1	410.541	558.2	361.441	450.978	461.165	436.24	532.399	355.449	547.178	313.202	354.436	412.055	444.269	397.211	428.89	386.361	225.614	531.13	481.995	380.75	382.318	675.213	545.436	346.53	421.377	256.395	331.865	587.879	578.493	391.795
HEX3	1316.13	551.707	872.339	509.07	1875.96	548.858	725.239	988.2	688.119	1250.12	1095.86	1100.64	1387.21	1085.42	1207.14	916.985	998.277	574.727	674.72	897.091	778.696	325.883	827.937	950.264	819.343	743.081	805.206	577.649	864.105	6379.93
HFA1	989.071	918.859	799.785	868.37	810.759	945.412	1385.33	5860.87	957.985	1163.45	908.756	1093.81	902.966	968.617	1078.96	971.339	793.624	698.021	1017.87	879.704	966.951	777.841	964.418	930.123	938.589	867.191	899.568	838.042	801.558	1052.79
HFI1	195.845	236.058	232.423	229.884	281.179	279.889	225.699	307.57	306.6	260.928	362.083	258.867	206.842	291.722	328.713	152.716	242.545	209.07	269.889	301.308	288.316	1134.47	246.221	185.279	294.509	242.404	193.572	290.418	138.553	349.934
HFM1	463.705	703.417	391.32	544.287	438.158	486.709	516.466	285.388	502.013	377.19	378.281	307.012	513.138	288.269	526.424	329.277	248.156	545.966	608.83	456.888	382.881	682.63	557.355	369.745	530.471	278.828	241.224	425.815	597.82	537.33
HGH1	1149.86	773.868	541.079	754.863	673.99	633.226	717.557	617.054	768.892	562.776	702.446	627.387	658.772	599.051	732.098	554.613	466.22	2821.18	696.763	605.284	598.788	787.463	677.442	657.98	652.671	520.457	494.554	623.227	669.664	568.094
HHF1	3444.81	2362.81	3716.15	4981.72	2238.72	3383.82	3711.41	3439.63	3999.2	4553.58	6749.27	7353.79	5560.88	5640.23	4032.65	4749.1	4119.4	4568.96	4411.19	4155.94	3631.41	1840.43	3023.76	4841.1	4684.83	4744.58	3972.27	4029.91	1989.59	2532.4
HHF2	3068.63	2414.78	3037.81	4830.9	1961.6	3182.78	3027.76	3278.31	3780.26	4236.67	6411.87	6236.34	4526.62	4854.42	3516.34	4096.45	3634.55	4141.3	4028.47	3750	3142.98	1691.52	2680.94	4314.46	4001.55	4015.86	3477.53	3518.03	2017.46	2122.11
HHO1	443.979	451.455	528.529	544.276	668.203	549.129	538.653	746.73	561.066	489.811	709.538	547.961	511.738	455.796	675.947	443.915	486.471	591.125	594.803	585.245	578.349	561.844	569.264	529.596	564.574	509.276	588.13	508.39	472.722	628.978
HHT1	2831.94	1808.24	2448.51	3238.96	1792.76	2350.92	3229.75	2139.11	3501.25	2912.67	4192.23	5804.44	2889.33	4924.98	3407.69	3815.3	3556.12	2542.55	3286.33	2288.18	2856.13	1504.02	1928.12	2667.66	2586.12	3603.85	2521.57	3338.32	1916.06	2062.77
HHT2	3922.86	3001.59	3301.42	5653.58	3030.92	4035.24	3679.84	3920.28	3955.54	4603.71	4800.62	5931.67	3253.46	5316.62	3896.49	4108.87	4114.03	3963.74	3871.82	3658.05	3561.57	2187.65	3334.66	4551.79	4909.43	4507.58	4394.62	4123.53	2918.87	2711.11
HIF1	908.703	571.827	709.141	391.736	887.797	539.588	458.663	547.272	590.044	837.26	559.817	783.117	795.231	795.731	503.173	666.657	796.11	646.418	580.419	593.01	505.497	578.089	510.228	608.091	535.675	442.781	584.448	548.321	483.683	598.082
HIP1	1460.16	1380.39	1607.81	1668.01	1705.3	1804.67	1363.21	1461.57	1745.58	1372.63	1540.9	2106.15	1200.25	1828.66	1331.74	1538.95	1119.49	1405.75	1303.18	1215.16	1205.6	1491.02	1416.82	1405.9	1355.87	1329.38	1253.13	1250.94	1917.91	1392.35
HIR1	636.876	552.566	532.767	570.005	726.233	716.663	718.869	1708.49	621.864	618.982	659.31	653.761	509.16	533.442	693.789	624.972	547.562	690.703	563.317	633.927	614.441	568.694	572.847	607.173	542.816	511.79	541.791	527.125	547.6	715.106
HIR2	407.917	469.573	393.577	336.615	243.618	341.951	294.195	458.863	327.185	416.017	476.843	456.154	435.792	425.698	436.739	333.821	428.592	325.176	472.22	525.698	494.065	352.003	354.224	403.733	406.119	382.266	424.971	476.198	286.25	497.09
HIR3	527.426	646.291	515.553	551.924	587.237	517.745	523.901	583.798	629.409	619.257	638.612	702.815	594.664	650.832	609.854	561.274	573.852	632.564	616.043	524.425	561.39	583.276	567.524	588.237	539.322	535.014	500.354	609.596	599.56	713.614
HIS1	1487.26	1449.29	1261.07	2596.79	3920.48	3490.79	1897.97	1845.87	1528.75	2362.05	2048.05	1540.83	1938.7	1637.06	1559.13	1756.95	1563.3	1860.55	1785.43	2065.85	1359.55	1287.75	1618.78	1728.56	1493	1365.73	1269.92	1242.24	3387.74	1245.05
HIS2	645.003	730.544	479.595	808.962	873.573	1021.69	621.69	643.87	702.999	671.292	659.785	683.732	582.29	703.968	747.063	733.953	627.053	786.078	656.14	760.806	678.548	789.023	757.707	835.05	602.48	662.175	572.365	666.16	794.863	861.002
HIS3	1064.37	876.632	730.654	479.555	1420.62	1560.68	1171.9	1060.58	980.677	998.154	1066.38	890.554	998.291	872.18	1101.01	950.572	962.822	1069.35	921.43	841.966	948.326	1182.43	1006.6	1042.76	911.707	931.19	812.035	965.707	493.29	961.615
HIS4	3189.7	2006.09	1597.46	3742.84	9453.57	8072.03	1962.61	2130.43	1713.93	2978.86	1785.39	1834.66	1685.52	1634.64	1563.42	1859.19	1396.75	1687.75	1424.86	1623.88	1675.96	1559.42	1607.97	1583.48	1775.9	1943.71	1797.52	2118.4	6657.9	1958.68
HIS5	892.228	1104.24	984.893	1522.08	1696.94	2153.48	1328.91	1371.18	1136.99	1430.79	1199.73	1293.89	777.117	1396.21	890.869	1451.98	985.349	1377.49	956.414	1069.41	853.682	799.556	1023.44	1207.65	1116.97	1276.31	1200.54	1160.47	2105.24	1007.09
HIS6	497.223	550.337	491.733	662.476	582.232	576.539	377.299	576.479	510.369	556.604	541.243	567.808	502.545	597.319	516.336	444.501	538.459	604.994	598.878	638.384	553.113	477.126	539.325	998.459	499.075	559.999	524.834	574.875	668.158	656.243
HIS7	586.477	722.205	645.315	1229.73	1512.55	1312.79	885.966	720.581	745.202	1046.91	778.502	741.018	504.62	810.654	581.957	661.527	571.679	623.845	667.876	737.077	677.315	449.478	458.768	697.931	801.46	747.395	627.652	715.33	1137.97	753.303
HIT1	616.345	782.425	606.249	562.493	584.389	785.405	456.315	548.564	720.453	485.866	785.442	620.876	788.502	512.654	640.441	522.918	640.802	926.472	797.85	725.184	736.098	990.428	830.634	778.936	761.759	589.958	524.009	638.484	691.746	618.295
HKR1	1146.5	757.91	944.765	1043.39	5003.21	949.131	1079.24	997.921	838.549	1988.9	1033.3	1258.23	1848.05	1420.86	2187.71	1086.01	1057.11	696.293	919.146	1249.6	948.011	1078.31	1532.26	874.685	813.592	508.47	768.716	710.531	1154.41	1172.02
HLJ1	2577.09	2002.19	2483.11	2380.95	2512.58	3211.21	2599.24	2891.81	2734.49	2818.65	3195.57	3465.95	2860.92	2593.9	2091.47	3138.8	2687.38	2882.84	2574.01	2584.8	2555.36	2447.3	2530.01	2769.08	3080.36	2829.36	2878.23	2440.27	2040.01	1649.34
HLR1	439.621	491.642	488.864	370.147	505.195	447.18	393.625	602.875	417.619	527.484	546.794	488.172	622.769	499.737	583.805	532.289	693.784	410.529	526.694	684.831	469.636	459.996	545.615	487.134	476.402	531.062	479.239	557.091	522.439	570.485
HMF1	1529.04	1248.41	1356.06	2853.47	1110.3	1493.21	1488.27	1354.22	1564.34	1698.9	2146.19	2206.86	1463.76	1875.47	1572.39	1606.85	1500.76	1693.08	1626.91	1360.34	1644.42	1121.39	1317.11	1919.21	1704.46	1993.96	1439.35	1794.16	1294.29	1505.93
HMG1	1056.54	1496.06	1443.6	2633.6	770.157	1499.6	753.997	762.935	1170.11	1734.28	593.542	1432.41	286.392	2667.87	473.199	1573.26	1061.54	472.204	1899.33	788.45	3770.63	690.262	1862.68	1424.71	2421.39	1224.16	1371.26	1553.39	415.662	1815.13
HMG2	1339.61	1257.16	1397.68	1282.02	1128.91	1005.78	1169.29	1072.86	1276.14	1249.06	1482.72	1487.09	1048.31	1789.73	1214.54	1353.89	1400.28	1091.82	1438.57	1208.4	1289.2	743.88	1239.9	1553.8	1354.18	1398.1	1295.62	1593.33	1312.25	1673.44
HMI1	415.706	417.865	230.33	293.408	592.195	685.03	293.072	327.179	483.559	254.583	330.848	310.563	385.561	249.929	371.665	312.416	236.635	394.014	363.991	421.866	420.689	676.433	429.055	317.432	361.086	240.537	209.16	342.647	544.197	318.118
HMLALPHA1	1577.46	533.942	709.471	678.562	2178.07	911.558	935.461	1399.93	963.931	1256.16	1106.17	1142.89	1719.48	1075.34	1137.71	4272.4	837.258	864.369	721.778	990.741	969.625	1101.79	1116.71	984.346	849.527	669.988	717.977	711.543	1162.03	775.645
HMLALPHA2	1626.62	1213.84	1100.2	1365.81	2236.69	1791.06	1973.21	1137.91	1726.84	1866.81	1820.66	1504.94	2683.93	1176.62	1709.61	1413.99	1186.2	1560.48	1339.86	1816.49	1289.84	1712.62	1812.53	1579.18	1669.41	1268.65	1181.56	1246.59	1880.4	1067.33
HMO1	641.205	731.854	1154.17	532.974	655.139	688.744	855.218	785.353	674.564	1100.33	1059.54	1092.02	1277.34	868.125	1243.59	927.698	1527.29	991.597	1197.33	1612.42	1006.51	445.938	759.743	1007.14	1022.68	771.722	1262.45	874.576	622.826	934.355
HMRA1	421.731	354.446	353.384	545.25	533.253	703.583	687.668	456.329	397.394	923.063	490.893	431.418	421.459	466.255	779.348	316.475	578.862	495.876	583.148	706.367	687.903	381.053	504.609	601.971	527.741	470.861	456.886	431.454	478.384	537.23
HMRA2	1553.51	1223.37	1225.14	1401.61	2405.62	1776.85	1865.99	1096.25	1715.79	1836.45	1821.59	1553.94	2601.18	1093.69	1614.13	1311.82	1173.52	1566.88	1245.27	1696.66	1462.72	1881.46	1821.4	1549.89	1449.47	1322.34	1253.11	2221.78	1666.14	1067.95
HMS1	950.795	1182.19	944.989	1182.74	1248.6	919.385	943.135	767.924	1323.31	741.166	739.391	737.404	857.337	690.7	990.046	797.656	567.477	990.7	884.577	1003.49	734.491	1243.2	2361.38	755.174	828.323	721.003	604.988	784.257	1499.74	890.045
HMS2	426.944	504.726	348.935	423.909	573.667	507.136	362.667	429.128	555.035	333.702	460.983	368.251	479.587	337.637	541.906	370.436	410.082	428.681	537.792	423.504	513.377	660.657	488.38	383.9	323.335	246.146	261.729	370.123	646.059	505.717
HMT1	507.247	436.927	634.765	543.632	770.762	696.894	480.173	692.141	626.64	724.476	633.765	966.771	581.041	1132.58	477.479	578.924	580.517	316.809	456.773	545.733	570.525	289.293	535.408	656.825	496.968	563.705	583.049	644.104	631.831	612.744
HMX1	893.021	675.513	1045.57	816.456	1599.07	1788.11	1110.14	705.257	1377.76	1942.5	763.73	1337.53	607.818	1288.76	878.924	1003.57	801.764	546.24	779.958	730.738	694.758	492.861	844.351	988.836	875.466	1085.18	899.588	1378.48	355.686	849.495
HNM1	2035.47	2229.23	2387.77	2349.87	2387.28	2495.24	2150.11	1863.36	2317.94	2333.51	2033.97	2818.76	1998.53	2642.39	2784.78	2395.49	2188	2103.74	2232.69	2428.07	2277.32	2644.42	2754.3	2480.04	2730.99	2520.57	2569.06	2372.21	1808.35	2038.01
HNT1	5001.38	2179.65	2938.91	3371.63	2068.88	1759.48	2841.77	1669.03	2073.68	3318.58	3415.9	2668.82	3568.55	2157.05	2207.55	2138.59	2265.71	2696.02	2198.32	3340.14	3894.65	2349.78	3235.47	3137.37	2158.54	2582.86	3210.13	2757.43	5271.88	2779.77
HNT2	476.438	15540.5	539.225	581.158	446.37	593.424	479.837	447.686	472.677	484.706	599.213	623.864	650.297	521.23	732.697	516.257	501.658	759.966	611.779	733.848	575.162	572.673	598.716	598.36	778.525	455.033	487.154	630.153	564.665	571.117
HNT3	329.569	295.744	282.449	237.228	418.055	536.79	238.93	333.795	391.996	817.679	391.113	301.388	352.795	319.858	403.889	269.578	307.227	339.048	296.19	351.627	384.418	442.815	412.734	313.62	297.406	244.651	277.85	347.961	384.827	381.053
HO	702.588	612.618	652.483	570.59	868.498	540.208	582.581	485.279	625.262	685.514	696.288	655.439	781.38	787.566	655.827	627.824	535.711	564.822	532.956	751.713	623.299	677.44	725.223	582.365	557.398	385.168	461.182	473.61	754.577	485.573
HOC1	1291.07	1036.05	1306.41	2114.16	1078	1299.46	1366.27	1235.8	1244.66	1825.72	2200.5	1917.94	1971.91	1789.77	2317.15	1808.96	2337.4	1832.16	1801.75	2165.63	1730.21	931.968	1478.68	2225.39	1812.24	2053.95	1789.61	1678.98	1276.53	1359.92
HOF1	240.42	393.043	206.25	366.06	294.312	266.761	213.471	197.762	374.117	276.899	277.061	229.527	258.943	208.776	374.303	196.118	151.594	280.421	282.845	285.188	241.574	403.835	287.761	188.321	237.498	121.309	180.562	221.247	346.138	310.97
HOG1	969.896	1102.3	1261.47	1443.98	1602.87	1044.63	1587.24	1231.08	1226.12	1559.33	1837.86	1544.43	1756.78	1643.66	1555.72	1389.42	1521.52	1357.17	1299.63	2216.88	1133.99	1538.88	1748.53	1945.17	1371.88	1300.75	1348.48	1109.2	1207.08	1230.41
HOL1	1145.92	939.827	976.753	1258.27	1246.63	1085.27	1177.96	881.758	1138.99	964.103	1196.85	1122.63	1054.29	1098.18	1363.6	1172.16	999.295	1617.15	2398.39	1055.93	1150.7	1429.51	1230.1	1240.59	1118.99	947.939	853.861	911.024	1378.28	1087.05
HOM2	2903.68	2444.15	2343.9	4129.43	5468.49	5040.28	2952.96	2337.6	2611.19	3102.34	2585.67	2748	1795.24	2695.67	1902.1	3168.28	2221.44	2767.78	2909.46	2621.08	2571.05	1771.34	2436.96	2953.42	3260.95	3488.59	2920.81	3051.07	5592.8	2293.68
HOM3	2450.8	1843.94	3376.45	2932.11	4081.84	3378.49	2769.55	2146.11	2259.53	4105.67	4634.21	2822.15	5030.69	2609.07	3516.77	3098.06	3890.08	3202.16	3171.87	4887.78	2738.08	1807.72	1927.46	3525.83	2985.99	3430.69	4037.08	2461.53	4783.24	2106.47
HOM6	4182.01	2758.97	3812.05	4667.58	2097.29	3077.01	3635.79	4284.32	3797.58	5443.48	6486.78	5238.49	6050.68	5967.44	5703.94	4763.27	5271.22	4216.41	5106.66	3750.97	4379.15	2244.9	2516.61	4946.24	3581.19	3858.83	4003.83	3017.21	4015.26	3049.68
HOP1	80.8518	226.468	191.737	197.629	146.782	175.301	694.096	130.089	213.779	228.324	114.213	153.945	112.211	157.982	268.542	106.787	120.817	146.785	172.036	236.155	183.376	360.476	112.178	113.336	185.261	101.816	118.032	151.537	198.399	224.376
HOP2	253.823	336.088	217.255	213.886	567.239	287.153	249.561	269.545	344.648	276.679	251.586	219.521	412.209	275.877	301.155	241.702	217.034	218.279	284.563	312.002	281.875	573.902	315.304	236.263	250.034	151.277	198.867	244.856	378.147	299.499
HOR2	8474.04	4306.33	7732.78	7002.09	4829.76	3652.41	5620.38	6248.55	7078.28	5757.76	8192.37	10899.5	5878.51	11361.4	6738.38	7927.77	8238.89	6613.57	6304.77	6120.01	5825.03	3057.93	4667.81	6719.47	6163.71	7752.57	6441.75	5980.28	8360.9	5642.44
HOR7	25745.1	21095.8	26350.4	23537.1	25678.8	27422.5	25124.8	28443.8	20085	41585.3	44651.8	27805.5	65506	36918.6	48499.3	32340.4	34280.9	30573.4	35674.4	48922.8	31266.6	18046.7	27216.8	38247.7	29222	39534.1	26469.7	32709.3	23832.7	15186.8
HOS1	401.181	532.396	350.683	371.278	460.489	442.084	464.847	459.781	543.504	462.81	462.239	470.443	511.956	316.954	476.584	345.541	321.599	512.491	365.154	404.048	476.376	562.887	468.019	455.559	460.289	386.752	298.461	436.771	485.574	405.522
HOS2	887.754	848.598	753.996	670.103	1304.47	815.838	986.292	777.828	929.318	848.561	901.272	1070.52	1380.45	737.45	921.43	776.524	567.436	674.133	778.779	1006.16	759.418	1137.25	1156.1	761.92	669.073	539.458	628.15	724.553	1141.78	701.947
HOS3	434.91	335.297	318.904	232.394	386.826	323.944	281.749	391.186	438.994	300.031	462.844	396.933	400.856	330.415	348.093	333.282	293.905	1512.71	315.613	382.659	343.466	286.564	333.837	391.423	324.197	304.785	321.275	307.898	388.742	371.304
HOT1	399.768	378.204	485.466	499.094	489.544	604.168	506.158	435.251	460.826	546.371	445.787	529.556	460.66	592.006	596.537	514.729	521.544	491.248	537.792	548.114	500.586	350.71	460.354	450.21	416.928	430.558	474.444	466.087	570.433	645.951
HPA2	1962.88	2548.04	2037.17	2812.37	2572.24	2017.29	1794.96	1097.32	3003.22	1166.24	1539.92	1580.96	1863.76	1276.74	2115.93	1557.4	752.982	2485.71	2007.64	1589.16	1531.55	2939.91	1732.8	1504.18	1985.32	1247.56	807.64	1336.81	4837	1566.53
HPA3	417.648	492.491	438.391	528.733	530.819	732.821	486.504	543.356	601.947	525.137	515.859	646.984	365.028	699.668	441.604	518.88	296.376	1109.97	446.639	356.435	504.743	544.997	470.506	542.141	429.773	423.091	378.895	504.837	432.971	545.34
HPC2	607.137	644.732	525.795	621.008	687.343	702.744	561.246	583.141	751.799	491.379	637.774	614.241	641.191	574.09	606.868	589.56	494.919	689.989	668.331	595.399	731.466	859.752	683.511	618.037	566.483	505.97	471.453	582.207	797.972	674.561
HPR1	305.238	329.506	340.194	282.086	293.256	370.507	368.689	406.699	476.055	341.69	378.338	390.199	366.794	404.89	365.857	382.136	384.394	359.694	363.105	396.657	396.904	273.894	385.719	359.019	377.639	336.404	325.08	237.775	298.121	343.471
HPR5	300.268	335.591	516.257	242.769	281.691	357.99	256.281	372.168	375.323	226.541	233.457	263.065	219.546	193.009	296.724	223.037	270.579	3654.46	304.876	421.008	534.871	252.658	285.5	280.234	235.653	291.685	277.918	302.825	426.392	597.711
HPT1	1032.31	1317.03	1146.24	1096.64	1060.71	1664.7	1117.08	1305.79	1036.84	1246.05	1128.15	894.859	863.527	1134.15	922.292	753.688	1024.04	897.208	913.471	984.339	1105.89	959.971	1067.88	918.979	1111.82	1121.89	1213.37	1443.87	1117.42	1199.07
HRB1	596.839	482.988	678.909	735.482	725.947	839.404	735.645	475.465	859.304	755.727	814.161	816.887	631.909	800.957	723.425	687.647	756.178	830.662	870.661	728.665	650.173	617.743	635.789	809.115	786.07	673.651	658.099	703.539	787.913	724.436
HRD1	933.587	815.38	728.399	876.853	763.124	815.599	847.452	880.842	895.161	808.894	940.72	836.526	715.409	740.421	851.834	819.082	891.929	1063.76	1013.26	1032.47	887.8	792.188	847.894	1098.33	943.621	1392.96	877.038	916.448	848.714	998
HRD3	581.989	516.243	450.287	500.046	634.691	478.578	461.61	460.683	655.712	502.112	483.119	556.389	623.297	568.713	572.147	555.702	432.972	457.114	497.398	435.709	485.61	568.559	677.412	516.046	577.059	838.878	424.863	445.919	631.065	655.546
HRK1	2606.96	1600.92	2187.31	2115.71	2569.13	3092.37	2110.04	2369.77	2137.22	2294.77	2647.29	2662.46	3073.64	2278.49	3290.35	2425.37	3399.26	2449.49	2569.42	2697.77	1846.64	1443.57	2060.56	2071.66	2438.93	1884.66	2511.09	1964.31	2627.03	2365.81
HRP1	731.553	850.694	1605.11	1245.45	957.947	680.024	1142.29	1007.54	1078.39	1394.06	1957.92	1793.67	2739.2	1928.39	1424.25	1869.36	1835.6	1453.76	1677.09	2544.6	1428.75	1233.74	1464.69	1349.93	1218.48	1089.7	1591.27	1441.98	676.196	1021.35
HRR25	1254.34	1003.77	1321.68	1365.62	1318.84	1532.22	1140.23	1788.53	1422.99	1440.63	1988.66	1597.08	1394.43	1504.61	1262.98	1504.72	1400.66	1289.51	1560.94	1470.85	1143.19	877.481	1310.36	1480.5	1482.16	1428.71	1417.47	1218.95	1174.73	1282.7
HRT1	639.286	602.632	989.559	562.762	585.666	813.19	770.452	1049.33	822.34	995.466	1084.08	1190.65	1055.58	1161.95	1037.39	936.526	4051.23	853.865	919.329	992.599	869.545	378.973	716.805	1012.79	911.519	882.117	1035.61	950.606	904.147	977.77
HRT2	3050.82	2438.25	2685.52	3465.42	2570.84	2092.84	2275.27	2177.71	2658.43	2504.48	2668.81	2946.05	2177.06	2890.63	2945.28	2854.58	2093.62	3149.45	2273.39	2342.59	1799.77	1979.32	2364.15	2330.87	3311.33	2177.76	2603.84	2297.97	3279.55	2523.07
HSC82	5751.27	3590.48	5539.67	4555.77	5110.37	3979.99	3662.72	4467.4	3465.62	4993.06	6480.48	6088.07	10575.1	4335.26	6201.51	5783.26	6075.39	5127.15	3623.7	8358.14	3551.76	3186.29	4515.48	3885.31	4811.52	5117.15	5588.85	5511.15	5507.26	4000.12
HSD1	1069.46	810.886	1064.46	1070.69	971.375	1199.64	814.473	926.826	948.494	1069.72	1304.7	1174.7	1342.01	1469.79	1262.23	1061.9	1309.77	1370.33	1129.08	1377.46	1062.56	1031.05	1181.23	1283.9	1212.49	1086.36	1106.28	1065.93	1271.9	981.722
HSE1	911.343	630.202	890.105	895.542	800.935	1189.63	1043.71	1382.43	894.849	1192.79	1520.54	1066.18	1316.82	1159.19	1282.51	1366.13	1303.97	1402.15	1318.32	1302.06	934.367	632.096	1074.61	1396.67	1156.02	1250.25	943.885	856.84	1084	906.826
HSF1	947.702	879.418	1059.99	957.555	846.258	883.559	971.907	1253.63	986.836	911.962	1166.96	1212.6	1321.06	999.007	1563.82	1088.13	1166.3	1285.24	1414.02	1207.3	1070.93	875.072	1066.79	1143.39	1137.62	1052.42	1016.01	936.167	979.966	1134.59
HSH155	1155.65	617.361	771.123	629.991	1353.42	824.973	798.778	710.403	821.987	1094.19	874.32	957.267	931.287	853.612	860.394	777.671	746.832	600.466	719.097	727.073	759.821	792.383	869.263	786.618	700.895	668.075	636.349	649.942	850.809	854.734
HSH49	522.89	522.451	609.635	557.434	483.942	605.726	521.339	609.598	572.925	548.294	727.42	659.379	750.598	694.702	800.841	543.85	644.841	700.543	734.122	720.612	603.498	619.803	647.118	656.775	683.292	624.213	651.906	624.193	666.19	711.633
HSK2	1109.42	1508.95	1045.11	1661.21	1702.51	998.922	1228.26	840.493	1531.14	896.194	1098.43	856.74	1113.69	733.318	1116.07	941.046	674.319	1329.98	1200.4	1062.17	858.611	1119.06	835.984	1109.6	1098.74	906.015	644.807	969.444	1931.37	949.769
HSL1	2096.68	454.161	722.021	655.155	2294.41	647.25	702.313	805.966	582.413	1366.15	894.701	1188.02	1296.14	1008.29	735.449	845.205	686.305	482.843	532.995	641.697	614.248	486.822	640.654	687.601	589.254	538.06	626.512	575.589	666.162	594.225
HSL7	257.595	436.218	407.678	255.557	297.438	365.35	264.5	299.558	360.613	263.424	322.081	409.671	412.323	358.201	390.974	292.359	291.559	293.57	269.436	407.325	370.384	376.578	2215.41	279.89	387.53	200.696	288.666	316.453	373.213	454.506
HSM3	593.221	625.163	513.202	601.239	625.014	728.465	684.132	532.28	717.674	540.248	677.859	665.398	663.334	565.083	765.54	703.765	588.503	719.038	649.422	609.725	661.758	630.088	600.467	592.518	556.163	610.525	557.803	606.146	675.676	743.814
HSP10	2023	1544.35	3031.08	1819.71	1773.44	2217.73	1680.61	1980.13	1276.28	2626.79	3849.65	2181.63	3935.44	2070.75	3701	3018.96	2925.82	2875.93	2392.73	4148	2100.91	1179.31	2258.33	3232.68	3392.43	3230.88	3125.5	3005.61	1702.42	1890.97
HSP104	16517.3	10370.3	11808.2	14547.4	12974.5	7606.2	7630.78	11130.7	7221.55	10849.8	16942.2	11124.5	22981.6	12921.5	23304.9	12928.3	20926	12755	10436.4	16257.2	9995.67	6267.03	11065.8	10881.2	13119.8	13178.4	15243.3	14308.2	14608.7	10453.9
HSP12	6712.47	11127	18071.5	6554.79	2997.67	4099.2	18243.3	4260.91	16746.2	7191.65	8600.24	18685.3	6614.34	16705.3	11828.4	6956.91	7216.88	1841.84	1825.3	6248.83	4334.36	2381.3	4640.38	5817.1	7754.57	13668.5	6818.53	11514.5	2007.88	9935.82
HSP150	5736.1	2694.62	4211.81	4490.01	4799.29	4063.65	3564.56	4835.23	3582.67	7439.28	6206.93	4158.79	4423.56	3426.06	2909.52	4320.81	3596.73	2436.91	3661.77	2832.7	3074.38	2945.53	5357.54	5267.69	4302.51	3971.59	2654.44	2650.07	4173.97	3997.59
HSP26	85751.4	28586.2	72082.8	47383.5	27239.4	21299.8	38972.6	37765.1	35544.6	68865.7	72360.7	48293.9	161438	47015.4	109352	37641.7	74697.4	55822.2	45874.4	91703.1	58961.5	31010.1	55745.7	50823.7	63870.9	60397.2	55824.1	79909.9	27730.9	38395.8
HSP30	25448.1	16592.3	29222.9	12213.1	78899.7	24255.6	27260.1	12568.2	22588.7	26104.8	36391.9	14405.4	127990	13785.6	68978.4	13388.1	25614.7	20692.5	17259.3	63859.7	18133.2	18802	24325.7	11827.1	22721.5	17370.7	25741	25783	51249.9	13815.4
HSP42	9597.18	7542.55	10379.6	8422.61	7046.84	5870.97	8587.5	8225.11	4634.54	10286.5	15601.9	8475.56	22258.9	6790.86	16002.7	9637.8	13754.4	11340.9	8370.3	15762	8430.2	6009.49	9811.47	10662.4	11810.1	11652.6	10555.4	11374.7	8495.38	6200.12
HSP60	4340.32	3719.09	6803.57	3359.01	3352.62	3664.34	3148.97	3710.58	3918.94	3927.11	6396.25	5667.31	8041.13	4103.79	6406.01	5560.64	6007.69	4931.63	4543.81	6971.34	4293.39	4409.57	5871.59	4788.79	6453.05	5397.36	6991.75	4062.73	2867.71	3763.23
HSP78	4687.45	4440.3	6221.55	5039.72	5685.16	4873.57	3962.88	5037.19	2774.24	4992.86	9310.63	4370.11	17081.6	3659.84	9104.36	6052.27	6757.75	6975.18	4601.32	11990.5	5358.57	4372.18	5656.15	5842.37	6390.44	6091.3	6800.83	6074.06	6860.13	3824.92
HSP82	10072.9	4335.3	9857.95	5947.96	6972.77	4753.11	4541	7488.81	4241.59	5992.21	12181.9	7759.68	14028.2	5942.71	9632.88	10361.6	11121.5	9984.5	6480.3	12115.4	6100.47	5509.82	7783.32	6212.63	8361.81	8421.16	10368.3	8968.39	10345.3	6026.25
HST1	2374.76	1823.95	1791.78	2516.4	3876.35	1949.01	2214.81	1988.78	2112.41	1817.94	2688.58	2064.05	3489.5	1639.19	2364.26	1705.87	1534.55	1895.96	1809.94	2276.4	1563.71	2614.26	2559.72	1868.58	1713.14	1644.22	1553.25	1403.9	2602.73	1549.4
HST2	837.549	861.705	1165.52	1074.52	857.08	542.67	857.265	786.885	1005.01	829.598	973.062	1085.76	1066.44	987.991	1140.11	1107.13	1005.18	993.503	1002.75	1105.89	876.3	795.804	915.021	1097.44	890.223	740.425	959.517	752.001	1557.23	1107.47
HST3	112.197	7.80405	109.644	174.853	116.64	102.379	91.7539	110.289	116.832	187.487	87.683	72.2918	102.031	121.021	88.7583	68.3637	54.0551	74.2775	142.096	228.116	158.105	178.981	196.282	74.7212	69.6015	34.4442	266.218	98.9947	53.5229	92.7321
HST4	443.278	483.296	297.936	355.821	648.184	602.299	385.081	427.426	572.699	379.809	515.302	423.767	451.93	300.405	661.015	442.017	315.852	473.903	437.468	367.752	485.208	572.036	550.19	386.262	383.897	315.32	281.768	389.272	464.694	427.767
HTA1	7042.23	3636.08	5362.15	7245.79	3948.12	6204.55	5637.42	5916.28	5582.91	8344.1	9170.27	9443.58	5665.27	7733.46	5850.26	6078.09	6177.52	6220.45	5943.04	5753.14	4735.89	2274.81	4487.46	7159.73	6578.43	7425.17	5287.11	6931.82	4248.48	4377.5
HTA2	3108.09	2042.46	2516.69	3328.72	2440.13	3046.54	2928.55	2568.52	3105.28	3623.49	4317.4	4266.02	3160	2994.42	2872.94	2722.92	2640.87	3168.91	2672.51	2522.58	2388.51	1837.88	2361.99	3157.13	3160.88	3154.43	2535.81	3218.18	2367.06	2059.15
HTB1	3721.68	1864.08	3114.82	4768.93	2926.99	3517.74	2883.3	3021.61	2818.7	3839.6	4287.77	4481.01	2443.14	3656.76	3288.21	3141.08	3556.81	2579.89	2879.94	2153.59	2724.31	1496.81	2240.19	3048.61	3377.74	3288.24	3297.95	3272.16	1952.14	2632.47
HTB2	2018.79	1034.85	1686.64	1549.44	1475.43	1333.57	1135.76	1257.01	1539.32	1553.61	1969.27	2506.25	1353.33	2020.46	1502.15	1832.78	1534.86	1312.49	1263.87	1060.58	1225.35	802.265	963.533	1366.96	1301.75	1464.5	1450.57	1785.81	2001.43	1605.62
HTL1	520.107	457.699	608.22	479.54	1056.77	1077.99	1296.78	554.63	633.706	1047.37	905.812	557.514	987.31	446.261	1031.19	532.099	883.297	786.801	640.888	1087	628.914	427.365	505.266	848.484	871.719	558.799	532.096	524.091	701.467	979.621
HTS1	2043.38	1341.61	1568.98	2384.49	1835.52	2250.67	2119.35	2226.16	1835.53	2558.8	2373.74	2228	1756.95	2492.5	1547.42	2234.56	1711.56	2041.67	1840.27	1876.92	1807.1	1119.68	1612.78	2138.1	1951.49	1825.87	1674.77	1831.45	1592.93	1381.14
HTZ1	1122.54	958.124	782.714	989.165	1015.98	937.779	949.699	933.585	1091.79	897.921	1147.56	1029.35	1225.78	864.776	1100.26	977.389	808.074	1196.74	1066.21	846.456	1147.49	1185.48	1094.86	1335.69	1040.17	992.069	857.921	846.269	1287.54	843.681
HUB1	787.754	900.771	739.394	1263.72	761.374	1013.22	962.793	731.319	869.236	766.263	1056.62	863.994	847.648	751.15	925.418	785.212	779.791	1021.28	909.625	768.995	942.853	4262.28	770.077	926.149	832.452	867.864	686.371	883.785	797.465	791.598
HUG1	549.155	517.111	243.24	344.047	451.553	570.179	357.474	290.734	433.55	462.647	293.084	309.815	377.751	362.406	416.044	319.018	235.107	416.453	572.28	351.754	400.02	566.209	376.504	296.133	369.922	228.379	192.533	339.703	353.2	312.196
HUL4	768.761	941.152	755.951	1131.48	730.522	667.542	1076.09	479.342	876.822	650.442	668.655	564.711	707.977	623.631	789.435	593.94	566.961	1083.17	895.605	708.883	686.019	1034.81	834.584	682.127	890.125	607.913	641.246	663.387	850.073	667.138
HUL5	9576.21	336.737	671.782	480.903	281.596	417.463	371.556	566.315	456.653	501.777	675.562	997.15	450.492	573.026	642.591	536.768	863.047	581.731	581.28	673.853	625.155	151.501	473.106	582.289	701.103	756.45	738.8	600.875	297.002	861.059
HUR1	164.872	309.518	251.992	249.191	361.271	389.584	377.056	253.879	225.352	530.907	205.82	249.343	280.895	276.334	477.705	185.54	240.967	311.75	258.45	379.487	233.454	248.77	211.289	138.297	284.816	207.868	190.326	183.965	580.392	294.396
HUT1	661.739	515.924	546.839	752.081	751.272	687.744	685.972	762.28	819.449	645.004	932.525	608.696	703.856	665.279	616.861	661.527	558.932	798.633	698.989	551.123	683.083	947.159	953.091	1567.31	704.295	572.852	543.118	585.125	836.232	574.267
HVG1	1343.05	968.755	1203.78	984.72	1520.04	1139.27	1225.12	961.501	1475.29	1291.18	1386.15	1707.37	1765.31	1333.6	1224.79	1221.75	931.001	1250.35	1077.12	1323.84	1213.84	1551.62	1430.78	1267.26	1273.03	1113.11	1223.27	1033.69	1680.12	1194.62
HXK1	13291.6	11212.5	12845.6	7992.11	8665.86	7502.31	11055.1	4674.46	10096	15993	9721.86	16776.3	20641.9	23299.9	20555.8	15881.7	17608	10526.5	11358	15725.7	12712.7	6865.24	12533.4	12373.2	15606.5	15018.8	16283.4	13666.7	5959.21	9348.8
HXK2	2162.92	1078.57	1362.34	2188.5	2431.97	1812.46	1915.74	1729.04	1498.74	3162.28	2117.67	1448.65	1885.11	1398.2	1151.2	1954.21	1111.96	1658.43	1531.63	1133.85	1091.89	974.254	1336.37	1676.53	1538.54	958.396	1082.44	1436.73	4267.44	1452.98
HXT1	42777.6	17509.4	25321.9	22312.2	26084.7	23537.8	19468.1	28115.9	31090.5	45703.1	23941.2	55141.2	21493.2	81597.4	24424.3	50546.9	28363.9	26960.6	26937.1	24288.6	25920	17560.3	20457.9	26635.8	24385	29030.3	22400.2	29035.4	22140.1	19346.2
HXT10	164.128	131.447	116.1	140.381	160.934	672.407	120.126	133.439	164.994	95.239	344.453	61.2821	109.84	164.744	214.435	76.596	89.3541	147.381	116.564	173.642	223.625	224.934	1462.94	109.413	61.726	26.2396	127.41	133.904	105.368	273.536
HXT11	342.729	455.44	165.748	324.377	751.33	838.5	365.768	230.258	437.015	141.573	190.491	176.085	342.259	223.671	329.195	227.009	715.514	557.866	328.848	324.521	265.904	512.816	484.122	236.685	286.619	192.895	178.785	257.222	424.71	402.854
HXT12	836.391	663.959	553.709	599.391	1383.22	718.512	755.431	594.436	828.94	809.261	708.58	743.938	1301.2	806.023	964.432	743.134	641.152	783.713	690.763	693.919	664.567	872.685	967.088	676.888	774.352	498.001	596.866	556.744	960.34	567.339
HXT13	370.484	464.59	311.909	304.546	817.685	288.709	425.866	385.303	395.768	251.399	252.025	391.098	587.992	246.647	409.246	246.806	225.168	301.013	261.271	376.09	400.867	654.139	613.357	272.057	187.788	166.079	188.502	224.709	403.374	322.353
HXT14	315.018	279.276	144.745	160.125	412.001	372.452	302.586	252.211	552.383	235.236	279.353	201.669	290.235	225.749	309.314	210.976	167.611	318.488	330.245	225.363	331.217	636.807	478.468	221.92	229.678	157.751	139.276	299.105	461.195	330.12
HXT15	276.617	474.923	237.718	407.039	822.418	348.954	437.382	281.714	320.108	318.185	344.862	249.483	425.402	238.825	445.4	210.489	290.174	352.554	348.214	451.309	278.707	355.441	288.859	208.086	399.251	149.448	244.827	263.928	471.054	448.058
HXT16	237.142	322.978	210.35	270.739	724.073	258.515	275.616	191.333	329.751	223.187	445.247	349.639	348.459	245.968	443.498	201.618	237.035	263.571	227.011	301.735	268.144	321.811	300.583	338.999	238.926	178.455	181.5	171.307	375.656	330.884
HXT17	956.614	691.171	859.895	648.736	1849.74	1088.2	785.963	618.138	1212.87	1179.95	1333.89	1339.75	2922.07	1370.38	1563.28	1354.46	837.776	935.66	804.56	1010.23	1053.99	1267.97	1475.9	1211.96	1280.66	786.307	926.56	777.797	1499.68	582.178
HXT2	389.147	409.798	393.12	275.663	505.467	296.712	579	374.559	323.876	463.318	467.998	521.647	564.084	667.607	545.311	383.378	326.79	344.25	1023.83	601.577	487.864	540.289	884.987	517.846	422.662	394.293	394.459	495.02	583.649	366.167
HXT3	74918.1	27677.2	48461.1	45353.2	36369.4	29338.3	32775.9	34736.3	36593.4	73776.6	47057.8	63981.5	70715.4	88198	52410.4	60945.7	50733.2	52554.9	44544.1	61750.3	48081.5	34394.5	45964.9	38509.8	52564.6	49599.6	45227.3	60075.2	28493.6	32389.3
HXT4	2699.03	1444.96	3191.12	881.917	1661.2	1834.46	1582.04	2261.33	3639.75	3688.64	4612.74	5995.32	6396.18	8404.15	3198.3	4577.1	2531.36	1478.89	3462.46	2412.35	3966.95	975.147	2487.79	1930.29	3452.78	2280.65	3548.64	3150.94	1015.69	1826.17
HXT5	4373.18	3694.37	5861.69	4523.35	1033.55	938.385	3033.61	2611.7	4140.05	1061.64	3236.61	5613.83	1490.73	4863.42	3882.71	4409.11	2790.9	1134.86	686.752	1910.27	977.913	596.307	1140.33	1451.69	2355.04	4635.35	3231.88	5090.6	2046.85	6765.65
HXT6	6676.69	7777.07	12352.2	4939.18	7015.68	5909.33	7660.89	4106.44	11106.9	8641.89	5834.04	18178.2	26797.2	28027.9	20142.2	17892.3	5997.44	3631.69	5183.56	9836.67	7972.26	3559.82	7505.37	3591.59	7537.02	8189.07	8635.8	9364.48	2340.14	7615.27
HXT7	10380.2	12296.7	17398.2	7956.92	10851	8245.28	11053.4	6267.64	16767.8	12551.1	9560.04	27566.7	35108	39033.8	23747.9	25063	9053.1	6318.53	7697.96	13786.4	11229.2	5867.48	10390.4	4765.53	10322.6	11619.9	12250.6	13458.6	4042.35	10731.1
HXT8	327.621	504.793	330.292	375.574	504.299	322.261	316.047	305.957	351.603	312.097	417.081	329.206	711.78	325.136	679.023	303.989	398.7	526.809	380.895	620.009	431.186	424.232	457.55	347.472	398.367	249.196	348.916	364.194	463.621	395.117
HXT9	414.102	288.175	190.427	316.699	466.302	414.02	258.692	319.909	428.072	135.172	384.267	461.929	388.514	254.88	451.847	393.506	252.313	273.89	223.853	260.072	306.34	421.468	492.549	265.035	243.228	153.814	208.409	200.712	433.422	315.632
HYM1	460.81	379.311	426.545	393.272	425.307	412.237	343.469	417.463	542.677	288.27	453.602	465.633	423.119	499.32	572.468	402.039	444.467	518.072	431.5	521.398	470.18	398.321	486.958	464.423	461.833	388.683	462.765	458.961	461.189	592.687
HYP2	6994.45	6998.07	9152.59	8285.71	7011.51	9688	6766.98	6004.22	8553.25	11103	8222.43	13469.3	5408.56	13853.9	5674.74	9756.84	5164.86	4414.43	8540.98	4687.02	7452.07	3829.25	7603.1	7878.49	11776.2	11151.7	9736.92	10487.7	3720.71	6685.43
HYR1	2455.28	1686.74	2445.2	2937.45	1246.19	1970.61	2121.56	1866.4	2255.04	1936.91	2236.65	2876.25	1793.24	2416.47	2370.45	2229.73	2065.55	2085.83	2033.03	1896.12	1966.46	1234.47	1936.86	2383.07	2323.54	2529.34	2361.67	2206.89	1430.03	2315.04
HYS2	363.314	336.548	366.632	312.582	1952.52	432.084	389.57	412.592	396.574	332.207	385.032	370.727	338.181	333.322	428.55	319.557	304.096	396.841	369.688	348.989	389.886	533.699	333.448	451.895	363.077	316.775	301.986	368.487	424.272	485.444
IAH1	533.78	498.731	616.374	723.105	376.278	712.332	412.468	529.848	467.224	554.017	730.427	588.809	698.112	566.079	779.705	587.958	657.724	694.011	657.379	680.515	547.761	655.634	547.364	673.346	628.406	674.312	559.126	2356.39	417.145	515.064
IBD2	559.803	413.709	497.789	467.507	569.133	673.144	556.88	563.852	758.221	525.182	664.438	476.819	600.038	453.684	602.301	596.909	542.353	649.518	604.251	562.945	636.061	800.776	692.169	647.38	565.343	555.044	458.398	583.075	628.664	570.195
ICL1	1930.89	1127.92	1206.02	1167.09	2025.59	1152.64	1143.59	790.017	1428.42	1186.41	1201	1285.64	1791.32	1357.73	1479.98	1342.15	915.467	1099.46	998.106	1106.76	1251.41	1630.2	1490.78	1166.46	1135.81	948.669	985.389	992.154	1911.23	937.779
ICL2	201.605	360.57	318.726	306.026	276.88	304.138	268.61	351.899	282.565	237.594	232.059	203.107	296.838	502.369	328.205	208.911	245.744	281.473	308.631	357.774	307.717	341.513	362.84	263.949	276.774	197.271	270.424	257.832	307.907	388.182
ICS2	356.771	295.019	215.813	388.461	401.282	426.057	283.127	251.383	353.365	222.3	187.169	215.108	336.247	254.565	445.823	234.186	209.341	266.518	267.859	265.558	418.353	466.101	357.041	260.553	242.177	263.937	240.424	298.375	487.088	538.099
ICS3	186.007	200.98	175.769	179.115	345.261	528.999	701.529	238.032	206.072	256.989	434.148	264.817	180.853	220.768	328.351	120.683	101.856	170.573	188.355	189.897	263.149	363.962	318.425	154.765	181.09	115.91	158.639	109.946	345.841	259.583
ICT1	856.277	844.312	696.193	1012.33	695.407	988.076	653.826	1041.48	845.488	1058.14	1036.8	905.249	981.211	822.522	796.619	853.119	971.987	979.906	1273.94	1025.51	1072.86	937.629	1373.01	1188.8	1068.68	934.561	990.436	1104.14	662.693	727.669
ICY1	8286.26	2988.58	4694.21	3469.16	7439.09	8174.03	4820.32	4833.37	5741.74	8714.5	4842.58	8029.86	8531.46	9181.24	11443.5	5650.21	7206.86	6239.95	5007	6010.45	5060.04	1936.26	2552.66	4819.95	4984.81	4225.83	6492.61	3649.42	7751.66	4202.06
ICY2	3006.96	1974.83	2592.62	2367.2	5190.43	3720.45	2704.41	4319.78	2676.09	4740.83	6734.26	3979.94	5849.56	3702.36	3907.2	3736.79	4858.3	2753.89	3380.01	4437	2577.34	1700.64	1968.78	3143.36	2886.07	3494.89	3949.1	1943.7	11813.2	2196.37
IDH1	2805.09	3817.59	6194.55	5301.23	1753.52	3271.32	3886.04	4112.54	3169.67	5582.91	6645.05	4863.35	9756.49	4030.99	7929.58	3631.22	6301.8	7094.97	4992.59	10959.8	4545.22	3590.23	5128.88	6463.04	6501.81	6018.45	7475.6	5087.12	2126.78	3647.27
IDH2	3213.9	3399.95	5201.64	4587.97	3307.26	3107.14	3458.97	4414.52	2615.01	5294.34	6024.21	3718.28	12759.8	3509.95	8684.91	3115.74	5789.61	6034.33	3837.64	11584.1	3633.34	4481.65	7802.53	5623.27	5761.43	5974.55	6268.98	5002.06	2939.8	3334.27
IDI1	1416.52	899.409	1010.45	1346.59	2535.86	2786.1	1125.16	1222.84	1543.66	1875.26	1670.64	1647.64	812.488	1789.65	1243.46	1632.45	1033.95	1292.49	1328.35	986.707	1572.52	1171.42	1450.14	1368.27	1569.88	1299.26	1206.84	1307.07	1549.38	1160.94
IDP1	2504.14	2064.09	2351.46	2551.92	3747.79	3789.87	2740.32	2490.85	2479.27	3295.34	2588.74	3146.17	2393.17	2790.36	2835.74	2705.38	2763.99	2099.44	2376.75	2410.95	2174.21	1851.18	2101.36	2698.59	2466.62	2286.07	2444.17	1791.63	2747.47	2182.43
IDP2	619.107	637.088	1001.49	789.512	341.123	1030.13	725.584	880.088	594.762	756.791	533.011	709.211	438.686	599.027	619.823	516.671	555.693	602.228	596.609	745.865	542.17	468.648	619.349	968.286	519.265	1099.59	609.375	1154.12	447.419	1096.02
IDP3	333.079	396.447	323.399	360.748	269.587	493.273	295.129	304.856	453.937	325.49	345.573	388.863	385.24	440.359	425.272	338.596	291.807	308.531	329.238	381.751	304.095	402.772	356.1	322.788	333.812	246.927	302.852	337.781	349.133	353.392
IDS2	842.994	573.618	744.904	574.685	851.988	653.701	728.185	679.478	616.277	923.571	791.033	853.215	629.593	940.995	716.705	657.331	827.408	595.818	675.065	765.275	777.995	393.552	570.472	772.554	695.014	820.622	715.559	640.043	626.121	775.76
IES1	534.68	610.415	564.254	533.692	830.111	960.756	729.086	521.619	583.007	642.84	542.628	676.414	550.189	555.668	595.208	573.857	543.459	487.76	530.004	561.643	439.193	369.225	574.579	540.655	564.63	509.358	535.36	549.543	435.601	686.616
IES2	967.532	760.385	846.287	893.128	937.709	1040.74	831.025	830.286	982.493	884.759	925.46	1192.12	840.82	999.462	984.248	1045.11	824.403	845.596	857.496	915.979	929.17	744.991	876.917	857.167	860.354	798.012	799.418	748.41	1137.11	1005.16
IES3	186.156	423.594	250.754	204.319	986.606	244.746	134.88	628.673	196.652	280.53	215.729	246.37	300.975	310.22	223.525	201.923	373.002	258.536	323.517	199.953	261.152	186.793	184.089	231.561	228.305	256.824	308.515	250.702	206.364	1709.64
IES4	481.521	503.965	433.545	662.621	522.903	609.12	543.404	549.402	593.564	973.528	527.693	620.967	509.844	560.819	498.26	478.212	445.424	506.07	569.369	572.372	505.03	466.199	552.53	559.094	522.407	535.474	402.096	596.466	757.699	514.069
IES5	592.385	553.937	794.049	890.024	746.69	898.482	998.744	997.005	686.307	1004.94	1641.87	700.621	1637.88	755.03	1168.42	791.782	1159.53	1039.56	1266.88	1048.09	1138.25	567.483	713.276	1284.29	1166.54	1229.51	959.046	829.931	880.546	648.183
IES6	840.625	838.408	1052.5	914.723	997.299	998.816	1083.9	960.307	1169.29	1039.5	1500.38	1015.97	1537.73	902.385	1178.24	1032.69	1202.03	1111.3	1330.13	1303.42	1175.51	1116.16	1076.15	1198.66	821.997	794.588	812.999	817.904	1349.47	906.718
IFH1	901.423	807.055	1101.69	1067.92	908.241	898.967	754.429	788.014	750.186	1009.05	1052.9	1037.38	859.98	1100.41	1081.93	958.108	1156.26	1008.6	938.013	1072.2	1007.73	750.369	969.826	885.463	983.632	863.973	907.917	950.99	1077.7	1015.84
IFM1	362.618	429.667	389.279	273.849	436.783	435.222	347.31	448.548	454.566	468.378	402.546	568.687	292.248	598.717	394.163	410.929	622.955	358.723	709.686	581.115	356.676	327.303	491.432	665.49	469.812	571.487	505.752	638.652	279.3	526.97
IKI1	293.408	239.902	311.158	229.901	238.341	502.755	348.619	559.11	340.427	340.497	348.415	390.532	266.178	500.19	366.634	334.367	382.375	301.13	361.449	360.962	2022.29	1034.04	279.474	364.733	286.751	286.649	337.676	238.723	277.133	477.418
IKI3	1572.64	1369.24	1579.72	1950.49	1194.09	2469.63	9156.48	65061.3	1714	1789.66	2053.15	1988.11	1340.14	2220.68	1583.97	2062.68	1651.21	1684.91	1739.53	1801.53	1620.28	1120.92	1399.72	1910.96	1732.85	1777.03	1628.73	1740.18	1615.4	1520.23
IKS1	767.707	705.71	1455.69	932.578	404.737	706.706	861.45	1002.08	860.254	888.413	1525.18	1075.37	1413.75	986.699	1642.84	933.895	1537.2	1248	955.603	1317.01	1013.77	489.285	929.008	1120.53	1131.13	1214.17	1222.88	953.006	574.016	1282.61
ILM1	372.251	482.374	495.279	561.815	325.996	498.081	399.514	475.795	493.878	491.496	495.088	535.037	653.41	489.655	616.122	395.845	543.583	635.565	551.281	818.633	727.889	556.478	537.302	506.43	470.81	449.614	476.109	545.803	441.83	522.532
ILS1	1741.85	1498.51	1665.03	2580.73	2068.91	2457.34	2153.64	1799.1	1732.88	2314.18	2191.91	2165	1451.38	2039.82	1603.09	2084.16	2299.22	1903.25	1781.82	1873.27	1522.87	985.572	1554.8	1920.57	1842.3	1822.55	1687.21	1861.43	1860.87	1527.2
ILV1	864.688	781.151	729.881	1193.22	1184.71	1185.87	886.492	873.82	1030.89	987.117	818.3	1105.02	744.957	1103.09	728.88	982.734	765.588	3440.92	835.336	908.559	738.654	1577.76	687.269	893.937	843.956	692.56	726.378	788.843	966.873	857.829
ILV2	2076	2072.84	2195.46	5010.57	4718.4	4578.42	2684.14	1990.16	2306.75	3214.05	2694.24	2758.48	1833.23	2447.44	2096.31	3080.88	2395.32	2929.32	2173.44	2725.03	1755.95	1461.75	2321.25	2510.14	3035.28	2889.75	2567.4	2202.28	4687.72	1844.12
ILV3	2392.04	2232.34	2122.71	4534.8	10293.4	5605.66	2378.34	2680.41	2475.68	2730.73	2379.47	2234.89	2101.48	2532.4	1482.63	2685.78	1798.67	2245.98	2514.34	2366.01	1857.75	1811.36	2056.35	2349.01	2115.68	1635.17	1531.67	1672.63	11117.1	1919.67
ILV5	4792.67	4807.47	3596.79	7560.82	12929.9	11288.1	4593.72	4103.27	5091.87	7160.34	3777.45	5892.35	2837.48	5445.91	3127.44	4780.89	3772.08	4000.3	4453.89	3338.52	3857.47	2915.52	3764.35	4005.28	5148.21	5066.3	4912.56	4517.56	7867.72	3311.59
ILV6	2860.39	2283.13	2272.84	2658.84	6948.3	6297.52	2012.23	1830.66	2110.27	3312.97	2065.01	2799.78	1959.24	2248.82	2017.55	2187.07	2076.87	1957.73	2065.58	2485.99	2124.76	1501.35	1848.91	2457.93	2341.31	2082.38	2340.19	1798.51	3267.24	2281.36
IMD1	1301	982.535	1278.4	1308.42	1710.19	1271.86	1384.19	1366.8	1569.89	1645.71	1451.65	2540.43	1550.72	2303.06	1250.45	1844.42	1045.06	906.125	952.877	1048.91	1092.61	1126.88	1118.88	1374.28	1250.02	863.663	1243.95	1104.03	1423.42	1007.77
IMD2	504.067	795.032	660.949	564.48	720.232	888.91	665.576	771.866	1068.55	1102.89	806.224	1114.71	528.808	1204.39	648.02	1013.6	984.864	761.672	859.434	934.68	818.847	768.247	878.642	1037.05	957.237	590.849	934.455	521.636	411.678	654.468
IMD3	408.387	651.899	518.56	1141.47	390.995	1010.88	556.316	513.022	881.707	461.487	555.17	1011.09	517.965	1434.09	323.909	974.989	325.559	349.208	444.89	531.484	343.195	440.659	599.64	665.211	538.295	318.877	568.26	716.007	855.918	542.91
IMD4	1481.8	1558.71	1409.79	2032.84	1262.54	2143.52	1941.25	2206.42	2573.25	2320.67	2181.73	2836.57	1224.47	3790.21	1138.88	2594.86	1508.18	1479.27	1602.1	1723.31	1929.83	1476.07	1669.4	2082.76	2098.06	1451.65	2194.01	1774.25	1628.1	1351.33
IME1	482.32	486.101	408.117	500.173	549.412	536.839	446.022	388.364	568.479	266.38	393.692	320.93	444.403	261.037	545.574	338.017	320.683	517.276	461.476	531.634	514.91	926.471	584.004	381.18	331.939	286.032	306.907	420.829	1668.18	554.977
IME2	326.89	443.139	277.511	349.355	440.892	529.934	363.197	356.508	556.686	309.809	285.424	262.755	456.737	201.214	493.082	284.359	298.212	441.45	406.994	406.756	507.85	592.885	545.491	376.657	297.158	293.118	279.973	409.453	517.13	399.236
IME4	509.437	480.169	386.056	331.904	436.888	468.133	444.449	387.827	619.337	424.749	456.873	462.985	469.599	392.478	387.716	298.884	385.608	486.277	570.577	530.96	444.624	644.211	494.032	466.885	499.845	383.696	419.816	457.465	536.291	670.438
IMG1	831.582	635.951	946.542	790.265	984.762	1066.53	928.263	638.527	699.319	1186.45	853.306	1037.65	829.224	959.083	916.045	772.499	958.679	790.675	1108.32	1002.47	882.286	388.618	664.81	813.34	795.877	724.325	934.681	778.441	522.807	836.806
IMG2	691.168	484.485	500.958	661.573	736.779	851.708	711.821	589.639	603.858	918.375	609.149	655.009	520.8	646.706	700.606	575.641	577.83	724.82	678.609	658.426	567.351	498.824	583.293	751.474	879.26	719.059	787.02	635.547	484.224	696.384
IMH1	493.927	613.469	479.743	841.722	450.501	844.804	564.005	514.417	626.105	534.842	638.692	547.008	635.825	513.242	676.851	437.355	551.715	631.702	626.933	689.167	513.635	2788.65	662.087	543.392	499.892	489.439	468.933	559.023	609.487	634.135
IML1	1017	783.145	906.564	1051.96	915.042	988.593	753.417	955.508	1070.72	1224.02	1149.47	1058.88	970.116	1056.75	1176.16	1046.05	999.435	1048.27	1047.75	895.803	988.363	1134.83	2520.42	982.994	847.614	912.282	947.821	846.158	1086.33	1193.79
IML2	1517.42	1285.68	2061.69	1356.93	1312.27	1067.71	1255.94	1079.06	1392.32	1828.3	2093.84	1756.09	2497.14	1646.83	2433.55	1664.34	2447.79	1798.07	2158.48	2025.31	1859.36	1063.06	1750.99	2073.95	2242.18	1628.14	1846.3	1347.64	10356.5	1672.42
IML3	345.982	423.249	374.4	424.408	1020.19	570.901	444.397	357.96	463.539	383.916	417.66	393.368	493.647	398.824	525.635	362.315	385.198	441.491	415.57	386.458	471.818	404.056	411.036	350.652	396.979	283.419	295.726	315.624	500.764	565.88
IMP1	1605.52	1913.7	1392.85	1801.17	1965.15	1637.44	1472	1119.04	1976.19	1063.27	1392.96	1293.98	1436.81	1194.43	1644.1	1266.05	988.663	1884.92	1576.53	1225.47	1324.11	1771.23	1451.31	1359.12	1493.02	1191.28	975.396	1207.79	2589.25	1115.88
IMP2	508.358	357.528	398.737	521.851	542.718	637.087	343.766	433.233	682.707	493.421	528.734	551.857	457.639	571.551	821.141	535.697	494.504	436.776	599.596	448.564	589.468	731.414	659.451	575.763	506.898	429.601	489.339	479.043	585.83	617.899
IMP2'	617.778	785.312	857.031	834.632	571.958	610.735	679.051	701.899	718.308	870.295	906.177	1268.99	824.039	1113.02	896.773	862.818	941.674	714.987	1133.48	764.559	1006.28	396.541	735.694	881.697	994.172	636.903	733.253	694.605	593.212	782.058
IMP3	388.33	521.964	321.778	525.954	827.764	632.538	519.762	741.256	545.511	491.967	581.286	484.194	595.795	568.046	485.675	486.573	426.977	545.228	560.402	477.024	474.274	531.452	518.004	428.714	398.35	367.659	361.314	453.488	484.003	419.215
IMP4	490.031	755.149	565.556	668.181	1225.28	644.733	815.971	636.753	661.463	892.127	966.565	769.301	957.893	815.804	796.634	626.873	647.96	656.251	686.049	881.726	568.938	541.076	761.098	677.603	643.073	534.407	547.299	605.645	823.737	539.233
INH1	1989.25	1867.17	2613.38	3128.96	2079.21	2190.04	2445.51	1884.78	1975.91	2549.76	3292.11	2921.76	3270.75	2676.06	3328.11	1818	2494.06	1494.94	2057.64	2135.15	1869.86	1452.46	1947.81	2939.46	2593.96	2972.8	2805.16	3131.58	1305.24	2011.6
INM1	1087.42	669.761	688.775	1509.59	2752.2	1303.63	1082.47	1177.86	1030.79	1137.54	1063.06	1180.21	826.659	1095.3	928.599	1404.74	1434.87	1217.53	1416.92	1023.67	925.893	636.819	760.937	1140.44	893.481	910.89	910.358	832.905	7008.57	844.656
INO1	9267.98	6553.02	7781.58	5346.34	4601.3	5096.64	10053.9	6105.87	11969.5	17204	4397.4	12226.2	8323.76	13698	13870.4	6092.52	10809.6	3711.25	7951.62	6189.73	9337.76	5489.83	9025.85	8127.2	7627.4	6600.22	5152.6	4933.22	2118.13	4891.67
INO2	452.621	414.63	382.289	406.568	462.544	519.443	480.316	565.471	538.316	464.071	448.253	439.823	412.213	409.096	11274.8	10886.9	479.209	442.12	485.541	481.742	510.95	599.935	495.328	569.214	484.55	445.372	357.734	496.537	535.502	601.639
INO4	612.123	521.009	628.098	775.651	677.709	783.825	855.624	583.141	705.911	673.919	723.502	644.954	561.82	593.001	849.931	558.705	700.636	752.774	705.55	736.739	731.182	725.647	3362.86	743.779	845.299	659.283	564.262	648.089	695.486	734.817
INO80	926.223	721.107	970.611	988.377	600.715	840.674	924.992	1070.73	895.624	948.755	691.713	1112.61	392.697	1083.39	785.352	966.488	922.82	668.747	736.687	801.315	744.41	312.765	715.752	751.887	794.127	872.902	816.387	882.001	598.491	1255.44
INP51	2346.84	861.462	1078.59	1188.03	2294.87	783.305	1024.59	1022.86	1014.56	1271.8	1376.58	1769.44	1671.63	1419.05	1066.63	1316.41	929.626	875.358	838.392	824.789	1047.64	959.372	1101.67	1182.4	1063.08	971.119	1063.95	964.224	1460.9	1197.2
INP52	462.447	603.9	530.791	451.376	445.269	451.285	458.466	501.217	618.092	512.534	600.834	636.747	479.221	509.894	433.671	470.489	473.9	577.985	589.065	553.057	399.538	373.369	444.661	480.483	520.869	381.385	389.118	423.424	650.879	612.2
INP53	548.49	519.582	588.239	458.296	442.97	563.432	975.928	582.908	746.861	622.324	700.433	661.676	593.254	568.335	548.809	555.528	556.473	512.032	591.004	540.821	591.277	540.284	566.67	585.309	594.869	514.945	505.514	560.109	521.804	732.356
INP54	733.765	552.038	477.982	681.359	971.897	724.954	591.337	557.278	822.682	620.224	629.358	647.455	621.987	601.573	754.825	536.466	386.35	624.618	557.361	573.783	614.544	870.218	767.402	564.89	572.39	440.424	478.264	597.344	1062.99	744.355
IOC2	238.773	225.696	191.271	235.983	214.47	251.43	386.322	257.155	215.211	228.973	212.394	177.968	192.672	180.976	191.15	143.549	141.248	948.901	187.813	206.991	242.595	205.607	1798.01	161.274	100.329	105.058	217.36	111.81	170.273	309.171
IOC3	515.85	476.903	546.101	421.519	420.015	309.701	452.385	538.317	430.657	433.603	350.702	585.659	321.933	529.786	409.131	526.518	470.414	336.594	434.164	461.66	404.677	254.308	330.036	406.983	447.064	407.403	493.407	415.059	551.031	563.358
IOC4	721.45	510.946	709.598	669.143	813.961	828.265	716.805	812.696	712.167	771.806	806.623	834.144	950.137	699.124	1105.26	691.665	820.208	1003.73	754.48	1009.01	865.84	743.311	763.655	822.803	816.36	723.449	724.006	673.331	748.724	741.685
IPK1	394.364	451.346	351.577	694.141	553.134	586.89	428.017	401.68	386.247	382.213	414.942	358.69	441.53	341.877	598.449	329.674	332.56	517.27	489.219	473.58	441.576	585.376	468.484	372.902	491.952	351.428	305.855	365.477	536.649	509.659
IPL1	62.4184	193.221	171	108.623	659.715	169.737	177.234	217.04	176.368	102.514	174.347	109.217	150.995	140.461	517.844	64.5654	86.16	99.3162	136.946	136.525	173.062	752.299	313.274	105.707	136.829	59.2192	108.644	62.0938	125.337	102.664
IPP1	3162.12	2169.04	4110.94	2862.23	1621.99	1557.96	3010.63	3457.35	2902.4	3235.34	5059.63	4388.57	6649.73	4740.98	5315.58	3656.95	4661.85	2294.62	2992.03	3432.25	2360.36	1921.36	1821.66	4807.61	3348.43	3822.39	4834.35	1935.1	3884.76	3091.36
IPT1	767.238	528.181	744.826	710.667	724.941	794.879	772.224	696.149	830.067	917.928	1020.49	883.66	857.76	672.403	979.165	781.24	893.896	945.69	854.277	911.929	882.247	891.821	911.953	998.515	845.054	900.927	723.436	667.947	1086.64	794.951
IQG1	528.74	535.499	382.354	1008.86	535.006	486.997	427.234	485.033	541.048	378.532	557.105	504.415	417.354	355.977	515.323	433.016	578.21	548.221	551.461	576.284	543.347	624.262	533.817	491.712	475.21	503.842	375.824	525.302	548.181	533.911
IRA1	1821.87	1103.71	1947.07	1417.08	1508.45	1217.79	1352.18	1244.06	1366.22	1606.66	1948.05	2183.69	1726.13	1700.51	1725	2643.09	1705.83	1362.12	1500.15	1587.58	1533.81	1010.23	1605.36	1676.14	1762.19	1485.5	1504	1540.28	1987.81	1864.15
IRA2	2915.4	1918.29	2630.15	2330.47	1729.45	1634.46	1645.74	1921.3	2006	1841.94	2424.13	3373.13	2786.9	3105.18	3073.36	3163.7	2800.96	2370.09	2118.31	2902.33	1809.35	1350.31	1841.3	1721.32	2539.77	2355.22	2675.26	2676.52	2752.97	2923.97
IRE1	553.448	646.235	593.949	601.412	557.415	660.787	559.309	918.312	677.907	486.27	585.993	615.771	450.635	609.116	562.089	651.342	578.437	591.104	675.176	564.353	509.426	496.027	546.22	564.666	595.327	493.234	506.285	646.356	631.606	855.424
IRR1	446.155	337.412	266.08	338.401	192.523	1125.18	337.247	501.04	349.159	381.335	252.333	311.181	211.822	315.821	309.211	271.541	354.156	306.425	380.934	381.474	349.124	272.191	274.012	292.421	298.468	291.11	321.138	391.52	331.205	531.375
IRS4	449.839	378.312	358.857	387.696	421.312	447.012	401.36	373.585	521.35	321.015	395.249	310.876	370.564	309.398	429.236	290.08	282.832	412.28	407.409	351.698	463.735	582.119	538.636	449.686	309.606	327.331	288.525	257.921	753.815	507.174
ISA1	1060.49	1098.29	1140.35	1187.44	1104.41	1098.79	1048.95	1027.47	771.401	962.692	1430.13	738.825	2055.11	836.753	1417.14	926.922	1133.05	1706.58	1015.95	2297.25	1048.14	1043.93	1124.57	1373.53	1137.6	1269.4	1187.12	1147.31	6111.42	1124.07
ISA2	454.387	452.225	529.809	445.11	602.454	476.238	455.907	495.279	452.787	476.379	662.229	558.711	667.136	427.828	500.332	461.333	555.397	577.161	523.494	525.67	2927.07	351.444	393.083	480.648	434.551	560.594	450.48	510.591	472.309	527.415
ISC1	498.727	561.048	419.565	449.591	536.342	617.342	494.026	511.991	601.162	512.126	647.096	491.671	695.786	431.802	581.056	456.764	469.562	615.308	522.054	484.932	571.242	755.441	603.481	525.276	480.182	369.898	392.348	427.938	513.211	541.283
ISC10	412.342	360.451	253.771	311.756	301.005	288.591	269.254	366.725	348.534	199.001	347.894	385.31	449.133	296.706	403.712	283.769	276.64	395.46	336.72	455.711	434.492	484.061	384.202	291.632	446.659	211.902	295.235	374.163	446.075	503.664
ISF1	1025.63	892.672	893.383	962.815	757.074	590.546	1056.23	495.331	745.028	953.901	809.579	1118.69	1428.71	1662.92	1227.12	1089.45	872.394	828.396	679.497	975.287	955.624	775.307	1118.24	984.532	1173.82	828.14	1230.9	954.954	808.863	925.823
ISM1	257.927	331.588	356.164	279.357	494.524	330.789	275.507	668.534	298.328	260.591	255.117	287.952	322.265	343.424	421.572	212.224	243.977	285.899	433.346	2881.54	430.996	277.422	326.642	212.706	237.479	177.477	207.098	229.177	321.489	457.231
ISR1	366.183	332.886	362.964	331.731	347.278	580.532	328.701	381.879	423.423	332.274	467.089	376.071	426.75	315.071	380.903	287.939	375.397	356.765	349.957	432.956	418.46	392.2	875.069	373.782	354.034	369.445	297.41	377.763	291.55	577.988
IST1	818.325	573.096	680.143	661.71	811.274	655.209	709.741	597.269	656.01	780.773	802.944	881.229	891.7	766.832	609.076	523.824	739.134	689.657	614.507	933.235	635.668	379.75	550.302	795.008	677.445	662.527	700.624	736.761	650.938	680.782
IST2	358.509	355.905	560.514	244.493	339.124	321.837	362.906	441.983	427.465	421.907	590.841	1488.08	594.201	498.934	554.556	362.364	499.741	340.859	397.881	539.123	520.095	250.678	492.824	454.853	383.076	351.373	496.156	367.055	397.08	689.078
IST3	534.23	651.488	413.527	654.262	729.864	752.143	494.437	439.506	668.904	423.075	582.307	512.235	588.74	491.909	623.956	464.702	469.938	713.243	600.767	641.347	511.333	700.779	611.015	501.507	574.249	417.543	393.725	449.187	818.801	570.215
ISU1	3983.92	3148.48	5865.94	2731.82	4687.16	4012.19	3604.69	4443.01	3217.31	5385.33	8245.33	5687.94	12253	4745.07	7364.28	4533.77	5504.72	6082.86	4187.63	10373.4	3673.04	4291.52	4830.27	5103.56	5519.52	4576.35	5849.31	3650.18	6942.72	3259.91
ISU2	911.895	659.889	1099.42	1694.05	2095.69	2896.29	1831.65	1842.76	1192.82	2274.98	3379.23	1646.38	2729.86	1181.71	1739.64	1502.75	1695.88	1922.63	1544.33	1809.81	1000.68	756.088	1057.82	1199.02	1242.2	1368.91	974.685	1169.86	2172.56	790.018
ISW1	652.046	876.62	699.421	948.047	661.139	652.82	645.956	629.736	733.051	764.807	799.523	793.784	680.164	713.808	731.792	647.84	599.088	712.938	753.474	683.005	639.201	530.349	571.402	588.561	756.604	606.34	585.981	620.426	717.615	838.561
ISW2	490.652	496.948	563.742	573.135	470.9	594.057	497.242	608.163	525.629	580.737	546.875	655.829	566.045	901.839	453.122	518.568	582.613	586.758	552.209	760.528	555.986	417.982	507.197	599.058	690.922	554.578	573.346	574.496	524.136	702.185
ISY1	306.152	432.556	302.873	268.556	334.21	348.553	373.298	348.437	391.318	312.383	337.048	393.365	311.147	321.775	378.111	283.995	372.539	335.118	394.982	273.401	350.373	402.775	326.804	285.954	305.845	300.553	309.047	378.046	427.83	421.819
ITC1	2395.32	2174.08	2149.42	2330.24	2898.33	2243.29	1983.31	1445.63	2492.09	1954.61	1711.09	1727.43	1857.42	1402.72	2058.79	1974.86	1320.27	2292.97	1961.54	1663.32	1668.26	2646.5	1896.69	1710.88	1850.81	1491.99	1502.28	1483.2	3606.97	1618.07
ITR1	8036.33	4983.92	6754.33	9054.66	4439.53	5607.07	8012.11	6230.36	9667.87	9264.28	4505.34	9351.71	5281.32	9819.53	7754.05	5575.21	6865.85	3422.28	5517.42	4372.31	6120.58	3186.53	5241.09	5287.96	6028.82	5223.32	4647.5	6538.26	6716.19	6058.46
ITR2	788.934	605.021	885.517	838.545	737.17	563.922	794.196	804.657	915.664	761.723	1041.35	1068.75	885.748	995.159	1043.6	921.45	963.507	812.455	911.597	903.829	793.71	611.127	778.97	859.169	804.158	817.731	827.659	798.089	909.116	889.991
IWR1	1178.64	1131.8	1136.86	1181.26	998.841	1130.02	998.227	939.618	1322.47	877.295	1166.98	1182.66	1308.79	998.507	1536.91	1088.96	1146.84	1432.36	1176.88	1229.18	1232.08	1493.03	1218.54	1066.44	1355.61	1106.2	1190.95	1135.63	1065.06	1215.18
IWS1	669.573	729.991	857.075	806.547	393.156	738.75	731.386	790.396	759.179	934.145	1042.16	1154.05	821.807	1023.51	835.181	1002.07	909.801	966.234	935.117	981.048	4433.95	357.128	639.539	966.942	971.528	1005.83	830.193	1052.11	599.713	822.472
IXR1	767.836	932.357	1073.63	927.492	870.965	662.466	859.623	828.266	797.829	948.01	1098.52	776.51	1447.88	737.116	1202.53	953.581	1131.57	1248.58	1097.62	1566.95	1112.13	937.58	1141.49	963.661	1074.65	849.298	1173.9	917.567	939.313	907.334
JAC1	375.611	482.57	349.977	502.168	698.207	465.532	491.595	315.041	430.259	404.549	409.31	364.08	363.852	372.408	442.17	328.288	298.493	454.442	449.362	358.014	510.34	400.037	431.113	391.416	425.938	383.964	267.476	411.805	451.88	496.898
JEM1	316.11	471.904	357.256	417.318	317.07	380.483	342.002	704.567	290.041	454.815	364.15	293.154	219.023	400.755	369.933	368.524	517.996	879.607	593.182	489.97	457.5	318.938	500.709	671.169	462.89	432.176	309.694	319.168	419.56	471.831
JEN1	411.743	375.74	955.229	1666.06	419.561	755.879	587.664	336.622	432.908	380.07	397.793	458.245	662.547	466.915	644.703	374.49	285.154	417.233	368.443	716.915	590.456	477.802	590.714	510.199	473.96	342.03	485.847	297.754	361.115	695.226
JIP3	336.526	347.36	328.812	344.683	376.385	437.405	339.917	243.902	485.883	239.062	339.467	304.26	407.243	224.968	408.917	274.749	210.655	424.206	401.573	383.645	409.597	653.214	523.058	311.692	307.27	203.8	206.457	365.374	420.113	334.532
JIP4	531.097	647.254	566.589	624.552	879.196	779.483	475.831	662.447	618.045	665.033	461.447	504.477	721.591	707.411	1014.02	703.826	656.191	661.579	758.871	738.643	623.96	892.052	850.198	667.57	708.768	453.942	650.997	381.611	1007.58	791.788
JIP5	1541.02	1089.33	1462.51	1665.95	1466.25	1212.48	1785.13	1620.93	1576.22	1847.92	2616.97	1561.98	3462.82	1518.79	2569.77	1727.08	2144.07	2235.1	1936.18	2447.28	1650.39	861.129	1306.11	2021.33	1727.16	1888.67	1849.04	1353.69	2896.09	1391.86
JNM1	814.015	656.934	674.056	584.169	1005.65	536.977	716.552	606.272	591.879	804.939	768.686	917.581	962.424	715.418	715.684	632.423	626.207	6253.58	513.465	632.57	658.949	525.978	694.334	730.539	619.155	548.933	614.251	553.048	719.641	548.98
JSN1	1788.01	832.235	3571.99	1608.35	2531.33	2239.3	2832.51	2941.49	1610.06	4227.58	1431.29	2481.33	4457.24	5985.91	2363.44	2413.74	1125.37	915.306	974.784	1392.73	1759.98	2348.4	5268.34	1077.51	2910.03	858.682	1506.73	943.215	961.812	1153.44
KAE1	618.874	509.945	540.476	558.586	818.97	1145.42	794.659	688.055	792.561	734.114	738.376	747.006	669.054	764.348	787.238	736.587	757.356	837.033	808.405	801.354	625.761	664.266	716.504	716.349	653.21	587.073	586.909	663.098	866.697	694.663
KAP104	378.653	448.646	520.443	464.431	415.122	451.5	389.012	565.39	480.504	560.454	555.306	642.004	524.75	569.436	448.908	518.969	571.124	448.275	611.737	584.93	428.632	344.783	492.134	528.331	520.328	515.967	518.375	517.907	334.508	665.003
KAP114	531.483	472.985	438.611	518.448	444.122	489.001	539.178	436.519	624.957	463.276	482.039	551	503.174	486.806	698.087	465.598	422.844	624.266	536.541	476.238	547.135	783.966	652.202	514.356	472.645	699.852	431.28	509.752	486.61	615.444
KAP120	659.484	688.389	698.463	532.822	611.035	623.411	754.21	1687.46	770.822	677.934	982.756	805.835	753.375	700.259	764.804	694.982	622.498	757.51	699.684	670.315	732.875	875.593	828.311	738.989	718.8	712.676	740.621	750.04	851.49	770.54
KAP122	583.115	813.444	538.497	731.603	654.342	446.166	647.095	385.366	725.05	424.473	537.507	321.126	599.289	357.786	665.281	477.254	455.081	946.356	835.334	577.084	572.179	1134.29	791.062	581.907	700.558	480.899	423.858	548.833	898.015	639.549
KAP123	1576.42	1619.61	1604.88	1756.51	1357.77	1431.12	1567.87	1452.44	1813.23	1756.05	1908.86	2184.19	1632.33	2068.32	1513.55	1807.84	1527.23	1843.18	1640.14	1424.93	1529.02	1418.2	1462.62	1603.81	1736.22	1446.33	1596.89	1646.67	1689.08	1542.12
KAP95	728.499	805.684	1071.75	694.98	729.226	773.622	727.377	814.186	883.424	879.947	998.225	999.661	1032.54	1012.4	1007.05	1118.47	1018.65	893.551	875.704	935.852	920.741	827.25	1135.96	903.452	970.985	753.245	1000.45	706.249	772.553	1027.99
KAR1	173.615	393.857	258.728	425.44	237.739	332.863	427.641	232.651	224.991	254.428	199.895	248.905	182.971	178.654	335.591	199.375	212.127	275.075	291.291	330.844	274.061	273.607	379.29	229.24	275.518	153.593	209.878	214.705	274.079	323.791
KAR2	7402.49	7719.05	8415.34	11721.4	6097.83	7236.1	7706.9	9191.14	5487.02	9411.06	12037.9	6483.06	16389.7	5125.12	10823.7	11176.4	12372.8	17889.6	8274.56	18485.4	7604.61	10587.9	8512.79	12910	10052.7	13686.1	8010.41	10551.7	4486.45	4250.51
KAR3	415.606	395.613	361.495	281.862	463.703	444.348	445.376	529.093	468.93	390.937	465.896	361.258	591.549	268.918	481.579	330.406	358.71	424.132	386.867	428.723	432.692	637.732	536.003	446.221	374.324	345.776	306.725	397.702	429.231	400.969
KAR4	1603.74	209.741	188.771	224.751	252.449	438.076	297.792	284.497	431.123	321.711	256.224	210.067	287.022	239.272	355.328	219.54	266.309	313.274	252.91	231.661	509.715	335.513	348.789	280.543	245.013	206.579	245.077	192.49	273.661	297.379
KAR5	547.393	646.381	575.678	590.563	829.548	629.575	680.607	489.216	679.655	558.361	474.061	479.835	666.504	504.007	705.375	554.197	436.589	651.538	559.387	586.705	560.88	742.195	687.935	558.725	532.403	401.052	348.334	514.964	783.401	535.115
KAR9	146.929	284.263	75.8933	123.59	349.475	232.791	149.451	248.649	259.985	218.014	186.382	159.389	257.478	197.804	200.168	115.271	99.5942	174.155	339.087	173.821	208.251	283.211	265.505	122.195	139.833	84.166	126.234	202.149	314.054	240.755
KCC4	426.316	295.488	294.811	418.64	495.91	518.509	305.378	1003.11	316.922	461.693	370.353	288.62	389.952	312.947	479.553	362.366	439.698	327.636	355.223	498.32	430.842	444.726	341.087	365.133	242.285	238.871	275.849	317.681	452.892	488.534
KCS1	862.309	938.359	941.776	1014.15	721.726	628.867	790.153	764.05	670.892	1034.57	849.367	961.617	837.962	773.541	896.926	772.545	1048.09	762.313	883.883	1095.07	934.439	455.712	806.42	1006.78	1061.04	971.186	1110.76	925.654	640.224	1108.94
KEL1	422.174	408.008	409.154	409.308	268.676	491.724	395.417	517.546	434.712	291.251	445.387	1841.5	328.683	372.304	416.338	347.474	374.028	448.389	343.244	508.103	379.464	323.031	354.756	336.953	372.009	303.871	371.193	395.891	321.727	559.264
KEL2	401.721	532.95	465.208	357.731	199.3	311.943	281.34	373.53	303.047	327.742	293.521	351.149	485.857	551.611	502.217	269.695	468.423	328.435	462.917	644.201	537.514	215.468	366.187	297.879	362.427	328.131	466.126	406.394	489.484	586.421
KEL3	250.104	303.352	393.237	479.462	317.601	473.413	423.401	609.723	448.368	525.268	496.37	286.235	232.535	448.748	404.475	367.134	335.186	336.851	461.805	369.773	583.797	237.763	438.596	390.931	396.528	263.823	396.214	316.664	304.12	421.379
KEM1	1811.77	1017.94	2101.07	1593.54	1012.1	1294.86	1663.34	1752.39	1490.27	1972.17	2051.9	2366.13	1593.23	2105.9	2065.43	2120.23	2220.37	1668.88	2027.66	2021.41	1585.9	911.017	1664.55	1970.34	1811.38	1778.5	1986.59	1399.87	1080.21	1999.09
KES1	905.845	913.664	980.702	947.637	863.345	887.685	1039.93	1516.23	1117.67	984.62	1839.45	1298.93	1112.55	1151.27	1140.02	1126.09	1157.34	1070.5	1100.97	986.556	908.126	800.469	847.412	1133.06	1089.96	909.541	1218.45	1640.99	975.914	972.201
KEX1	906.416	715.726	618.748	866.298	845.909	754.168	665.793	668.8	855.558	625.973	857.185	815.178	796.244	648.768	921.874	785.922	753.533	5164.53	761.625	805.06	821.007	1050.01	930.419	868.287	870.402	762.018	793.881	725.887	1013.97	841.276
KEX2	950.254	704.128	762.951	806.629	724.368	718.051	651.373	777.627	826.738	783.381	751.466	885.317	703.779	822.631	921.076	800.051	969.835	835.743	905.64	1036.73	844.052	581.901	903.09	851.612	859.926	839.927	784.859	775.874	838.176	947.858
KGD1	3729.71	3189.52	5126.89	4177.23	3584.57	4024.05	3197.58	4974.35	3348.99	3919.08	3874.37	4889.81	5566.89	5183.69	6425.48	3909.59	4321.27	2922.55	3334.86	4627.04	3257.45	2835.97	3531.56	4590.13	4758.79	4397.25	5253.86	4004.26	2119.79	3920.42
KGD2	4236.77	3837.62	6779.22	4911.81	2994.86	4167.94	3663.97	4488.38	3970.36	4834.86	6583.22	6021.89	11558.1	6322.65	10117.6	4746.12	6635.36	4021.4	4886.18	6785.08	4621.46	3598.98	4205.09	5713.32	5655.36	5589.57	6617.28	5304.57	2134.7	4328.35
KHA1	739.025	896.384	1076.72	697.23	594.053	643.217	922.462	937.039	776.62	1178.83	1296.52	1162.38	1305.91	907.007	930.339	1181.78	1254.85	1237.81	1311.73	1381.15	1164.76	590.364	1170.46	1332	1244.53	1174.12	1087.68	892.897	679.572	865.986
KHS1	1108.15	952.918	1273.53	477.222	1026.45	1055.07	705.423	1792.38	1177.47	1570.23	2475	1224.07	2832.42	1502.12	2421.23	1258.16	1317.05	642.686	1189.31	702.57	1692.78	1820.63	1160.37	1804.75	912.815	959.915	1176.95	771.466	537.056	646.128
KIC1	632.153	637.008	519.772	846.087	672.339	921.971	743.97	1224.78	708.236	632.015	619.5	785.013	626.12	749.473	817.092	923.509	598.502	835.29	621.219	633.173	610.749	653.029	775.405	684.589	779.401	596.762	496.316	568.013	825.936	755.899
KIN1	1195.66	1013.47	1362.84	1142.25	895.359	1054.2	1059.92	1168.84	1150.58	1320.51	1367.79	1522.97	1287.4	1293.98	1214.34	1229.53	1212.34	1143.57	1274.45	1294.46	1231.11	1065.41	1816.69	1271.63	1230.42	1181.75	1229.09	1057.65	1087.31	1557.82
KIN2	691.428	641.394	533.597	707.486	661.679	744.774	718.171	550.916	1053	655.391	622.951	606.848	584.479	583.977	672.269	606.459	482.563	715.028	604.094	621.983	733	742.531	635.433	541.64	571.21	476.679	526.333	554.984	693.045	685.012
KIN28	417.023	435.057	446.361	396.699	435.006	474.069	410.138	482.276	430.863	476.24	525.991	533.704	457.044	508.909	582.046	438.962	532.97	550.956	504.008	648.383	494.141	853.481	362.981	423.249	502.023	452.217	458.668	428.239	470.743	565.3
KIN3	284.315	399.704	223.762	288.788	302.328	350.566	296.946	281.009	356.534	247.916	282.877	234.394	290.69	252.685	338.863	196.066	192.321	267.439	267.18	325.507	269.818	333.229	286.594	219.587	267.447	171.921	163.485	264.906	390.438	347.123
KIN4	406.944	529.802	497.324	691.209	850.834	457.433	474.589	426.554	506.274	558.991	505.218	659.983	540.534	651.256	426.747	551.794	586.279	422.801	748.855	571.539	442.859	274.987	435.63	456.671	544.733	497.908	665.93	436.101	534.354	517.812
KIN82	406.318	239.981	308.1	287.385	1154.55	393.077	395.043	239.016	362.482	303.304	298.723	365.556	280.791	449.192	466.365	225.822	1191.95	226.666	295.348	417.581	1909.98	258.168	337.386	231.144	285.157	260.957	335.826	886.473	252.377	525.645
KIP1	156.968	355.096	251.291	212.963	273.64	295.061	238.433	281.954	370.719	315.64	329.896	336.291	1530.47	336.93	338.404	237.75	314.408	286.841	270.32	361.286	252.19	228.755	370.635	202.961	363.75	186.673	269.954	194.266	131.403	323.859
KIP2	113.986	134.757	113.943	71.6258	153.629	173.268	126.576	202.091	198.333	102.371	346.99	51.8033	109.343	82.8576	791.394	30.9629	56.0573	84.2047	135.125	254.492	124.629	140.518	157.331	81.6444	83.189	88.3947	101.076	117.688	77.4354	187.508
KIP3	714.789	1245.28	768.761	948.984	701.61	543.783	544.197	666.16	645.447	672.356	622.432	1165.04	804.04	996.766	834.295	720.301	757.346	962.29	909.103	924.6	923.551	580.941	690.908	861.304	945.449	522.124	614.863	639.291	758.299	842.093
KKQ8	709.184	827.571	747.424	600.879	621.798	578.262	630.017	642.985	745.815	623.957	679.768	978.06	685.005	756.771	691.161	750.856	653.575	629.35	678.792	804.519	590.181	688.191	807.365	705.071	781.732	740.583	666.804	675.392	723.638	826.57
KNH1	493.438	642.285	323.78	570.993	501.736	572.574	585.307	1575.91	526.852	382.085	400.448	402.725	605.64	368.21	605.232	363.608	386.351	631.845	464.256	518.094	492.279	696.405	507.426	384.323	440.918	342.384	317.81	541.964	647.102	677.408
KNS1	2317.75	2056.15	2471.12	2175.84	1815.33	1532.42	1512.03	1533.93	2069.78	2817.95	1970.36	2826.01	2826.78	2990.61	3046.68	2610.56	2736.09	2250.03	2187.91	2964.09	2112.44	1783.3	4393.19	2344.41	2413.94	2025.79	2762.04	1717.61	2303.49	2316
KOG1	635.072	454.06	394.773	643.933	472.71	697.64	461.15	872.964	612.038	553.057	557.715	729.843	372.017	716.592	449.973	684.131	399.159	532.746	509.913	532.366	560.678	459.736	569.997	605.785	564.476	492.888	478.003	571.008	546.481	663.477
KRE1	5731.42	4653.42	5359.57	6268.76	4487.58	4859.78	4066.71	4393.87	4116.45	5123.86	5408.81	6003.66	5791.12	5811.56	6062.8	5731.78	5967.59	6187.93	5175.9	7327.19	4770.93	3326.21	5098.74	5575.29	6659.61	6417.13	6426.46	4742.74	4513.07	4871
KRE11	731.896	583.149	390.599	544.273	613.559	640.039	572.697	418.488	643.281	364.454	455.985	441.127	644.103	306.584	762.051	478.424	395.855	722.343	543.843	406.243	713.623	1139.21	893.632	528.245	460.209	421.16	321.5	506.769	827.77	570.012
KRE2	2371.86	2262.09	2453.16	2848.95	1599.43	2053.68	2235.16	2990.14	2207.72	2575.63	3024.36	2741.69	2553.52	2312.82	2376.16	2365.8	2484.83	2636.01	2264.09	2421.61	2436.56	1601.96	2179.39	2619.09	2717.42	2632.12	2525.55	2222	1954.19	2124.71
KRE20	641.68	681.706	503.864	558.786	867.068	745.449	617.094	496.589	893.693	481.146	648.757	502.363	737.835	497.213	934.263	593.082	390.514	1206.03	1318	475.465	641.405	1003.18	861.681	610.09	614.741	356.42	307.232	413.27	961.21	509.417
KRE21	176.988	311.649	165.169	79.2458	399.44	1187.1	164.905	231.911	305.643	223.119	1137.66	187.237	373.602	166.894	286.525	148.93	186.483	201.841	238.407	700.971	493.014	325.779	353.04	239.727	166.566	147.381	145.729	214.067	370.209	300.579
KRE22	3905.49	3226.49	4486.59	4056.61	2905.75	2745.87	3617.4	4749.33	3256.82	4207.55	4728.75	3453.51	5891.6	3476.39	4144.04	4773.04	4832.63	4426.27	4332.15	5109.33	3580.73	2800.92	3619.04	4089.53	4368.85	3660.64	4846.02	2940.47	3941.52	3373.89
KRE23	480.905	418.31	240.157	195.311	502.564	484.616	419.629	669.172	599.727	229.413	396.922	282.396	573.004	253.928	633.263	346.703	236.183	489.836	353.41	305.596	522.319	803.603	912.627	1705	306.919	190.915	261.893	344.78	595.128	418.15
KRE24	531.75	610.082	274.677	507.14	565.974	611.175	518.996	334.646	555.064	254.339	404.245	383.832	572.387	215.217	622.51	308.76	261.257	669.324	496.782	335.428	625.14	952.18	810.838	465.903	532.287	298.149	227.786	501.12	595.742	482.552
KRE25	416.634	589.2	267.501	448.087	585.805	497.098	428.375	384.027	648.106	354.642	434.913	327.275	456.122	328.967	424.454	302.319	210.426	545.641	514.957	471.101	437.555	678.321	574.855	373.324	426.483	246.808	242.66	366.654	575.345	407.65
KRE26	545.379	487.805	263.417	418.909	559.937	404.812	414.79	351.922	679.493	320.679	499.256	391.732	618.76	305.109	647.19	357.442	312.937	589.948	402.312	358.701	678.471	881.119	747.804	496.338	476.198	297.391	268.642	390.809	542.876	434.264
KRE27	498.801	503.481	420.082	675.899	465.742	569.479	455.872	556.767	578.129	508.459	585.881	442.385	516.12	434.576	588.97	447.368	494.663	634.407	608.444	833.764	545.242	521.285	493.522	535.346	440.765	457.408	373.091	522.626	624.123	527.757
KRE28	255.068	378.606	531.324	300.074	931.39	369.718	337.916	429.942	250.349	390.638	587.703	418.096	1429.62	485.254	1131.29	383.198	958.755	320.427	310.099	569.457	530.148	192.645	382.239	367.05	365.098	420.497	447.342	556.805	308.386	383.883
KRE29	218.429	356.409	292.753	235.117	301.748	335.243	167.534	255.342	329.478	271.568	390.217	325.574	442.337	229.839	374.45	215.519	339.41	271.748	361.509	400.979	312.057	331.85	304.187	252.946	318.823	185.889	253.058	297.447	493.271	387.499
KRE30	1577.47	1442.98	2552.14	1164.87	1277.45	1350.44	1675.04	1866.19	1458.92	2140.93	2723.82	2553.53	2971.99	2325.24	1975.6	2359.48	2568.56	1798.78	1904.39	2600.06	1776.06	995.154	1882.84	2064.12	2040.49	1969.53	2325.6	2214.84	1337.51	1740.93
KRE33	666.878	673.229	649.066	774.107	611.484	952.283	998.308	1057.9	773.331	1273.45	1020.27	1101.19	734.935	1138.38	732.833	837.092	821.187	619.587	902.839	859.972	754.455	649.08	818.959	994.66	831.332	797.75	779.822	926.021	518.034	744.641
KRE34	32695.4	291.649	227.994	332.715	569.168	1310.59	378.787	335.44	409.479	377.925	370.345	289.168	379.781	441.079	420.933	302.124	266.5	367.541	299.005	365.097	424.129	415.209	383.396	360.189	232.692	217.192	249.709	278.855	4476.58	418.693
KRE5	664.861	610.949	580.613	673.128	702.128	618.89	606.246	681.343	672.955	679.055	641.353	881.02	582.551	856.806	537.307	744.851	653.893	605.834	622.193	534.601	589.901	521.541	641.022	612.814	573.699	603.897	552.578	587.096	834.362	760.388
KRE6	2341.19	2246.77	2266.57	2163.78	1919.56	1838.38	2227.32	2851.84	1988.36	2717.3	2515.37	2323.76	2601.75	2032.51	2392.96	2635.38	2661.36	2168.1	2128.69	2449.64	1932.35	1714.4	2620.79	2191.31	2396.49	1905.2	2032.65	1476.18	2000	1914.65
KRE9	2862.9	2695.34	3237.47	3459.77	2469.06	2849.41	2282.14	2905.5	3349.92	2703.75	3690.23	3663.59	3501.86	2681.51	3743.37	2984.65	2850.48	3377.01	3116.92	3984.5	2943.02	2593.67	2845.42	2978.77	3655.57	3311.94	3276.34	3047.19	2434.29	2390.07
KRI1	750.563	786.933	806.451	1076.65	893.489	892.203	797.753	707.444	729.323	893.247	881.124	832.576	696.929	839.349	623.056	794.018	649.367	790.572	894.465	780.542	621.267	719.504	785.836	818.045	812.955	731.204	619.402	651.114	1025.48	663.943
KRR1	1372.17	646.792	913.144	1095.26	1506.35	1519.12	1086.37	1049.27	828.367	1918.28	1380.55	1318.81	1172.35	1347.59	1030.33	1086	1148.76	965.058	955.866	1132.08	965.357	427.643	949.261	1281.66	1078.18	1097.13	1087.37	1136.83	653.535	891.341
KRS1	1931.6	1538.96	2184.79	3463.33	3066.49	3489	2271.92	2199.68	2829.69	2854.76	2400.6	3515.72	1560.05	3377.25	1535.54	2878.33	1667.82	1969.33	1990.55	1981.87	2368.09	7369.16	2152.43	2296.08	2201.79	2372.4	2323.66	2461.74	3272.53	1867.51
KSP1	2659.72	1989.73	4231	2561.19	2019.15	1508.66	2870.71	2869.3	1681.66	2259.39	2231.89	2921.31	4019.39	4419.89	1941.14	2984.83	2106.94	1588.28	1393.33	2344.87	1684.14	1856.69	2243.43	1703.58	2362.76	1885.65	2262.53	1582.78	2692.48	1798.62
KSS1	296.567	382.443	362.628	414.202	622.32	342.156	319.193	387.114	331.693	372.004	337.466	382.475	322.018	388.059	400.607	350.469	470.56	367.366	400.83	397.474	370.297	311.587	338.026	419.728	367.332	287.159	346.104	327.662	472.563	470.017
KTI11	973.315	1115.28	1023.8	913.225	1247.48	1202.23	1103.99	976.303	1259.93	1108.95	1294.26	1082.31	1461.93	923.251	1427.74	1219.2	1263.72	1497.98	1331.36	1457.61	1254.02	1225.48	1227.6	1252.18	1160.61	904.932	1006.19	904.069	1783.16	981.511
KTI12	536.532	626.044	912.417	871.074	705.045	906.017	608.169	670.246	796.846	785.267	687.189	946.092	980.604	959.957	943.068	727.802	901.614	740.49	648.126	1524.8	926.897	581.726	691.189	784.623	671.634	653.307	953.334	982.147	665.911	771.412
KTR1	1066.36	1000.11	1422.09	1183.22	913.497	1056.3	1263.78	1301.33	1038.82	1236.14	1532.14	1522.17	1463.53	1433.35	1382.42	1312.97	1624.28	1480.86	1370.65	1789.61	1335.93	822.277	1293.81	1469.76	1372.38	1482.36	1425.63	1316.99	921.482	1329.46
KTR2	521.536	481.297	985.962	704.768	503.501	500.846	446.5	579.972	567.853	480.496	1025.26	699.772	1235.99	526.664	1191.09	574.466	1179.3	1035.81	708.458	724.555	596.895	657.895	722.871	874.515	759.488	657.148	687.747	609.551	717.467	731.566
KTR3	1541.54	1680.67	1459.88	1647.43	1907.89	1377.64	1518.18	1351.08	2000.64	1178.3	1319.91	1114.08	1606.86	989.523	1504.36	1245.65	810.219	1676.37	1313.14	1169.59	1169.37	1971.52	1516.8	1271.54	1299.96	1064.42	888.141	1054.85	2397.1	1066.27
KTR4	2019.18	1579.51	2019.94	2478.73	1359.97	1690.97	2164.29	2033.23	2073.59	2000.62	3214.36	2568.3	2814.67	2223.87	2548.85	1780.6	1812.17	1749.22	1405.08	2610.31	1593.57	1244.64	2175.65	1848.25	2451.33	2273.06	2326.07	2360.11	1745.67	1986.05
KTR5	441.203	506.016	440.421	558.087	475.132	635.024	451.394	450.431	491.794	533.342	534.553	491.24	499.502	468.522	602.542	452.735	844.862	533.143	574.452	651.155	559.948	628.17	1930.26	530.574	517.308	489.234	449.067	536.839	505.137	583.852
KTR6	1116.44	1142.15	1346.76	1632.28	1068.21	1237.54	1038.6	1077.77	1227.67	1292.29	1509.12	1626.74	1705.84	1539.93	1620.36	1405.74	1430.08	1205.1	1417.55	1716.05	1277.12	732.641	1075.89	1503.09	1393.71	1416.07	1419.81	1404.44	1365.64	1145.18
KTR7	1089.56	797.759	1098.1	1208.72	993.803	1063.98	28906.5	23311.1	1062.16	1143.69	1219.36	1555.26	892.217	1405.64	1136.3	1375.99	1399.09	1187.34	1241.84	1300.59	1142.42	654.044	1094.63	1324.13	1243.68	1243.32	1276.96	938.357	1017.82	1263.06
LAC1	564.669	791.809	908.72	612.036	642.541	598.926	776.121	1396.38	478.542	740.792	1075.03	451.347	1307.9	459.278	1186.24	696.464	1755.93	1370.97	1351.27	1409.69	1143.46	536.955	1373.8	1077.17	1102.57	1091.06	1232.88	899.216	1257.09	1037.87
LAG1	656.849	358.98	441.678	634.31	1659.25	806.896	712.644	1583.79	538.883	721.99	766.524	635.711	716.77	767.742	691.45	550.197	439.609	475.753	568.046	560.535	482.38	499.687	735.128	578.216	542.965	507.29	493.148	461.538	539.91	556.222
LAG2	434.639	405.176	424.175	323.901	456.58	564.594	275.984	355.916	333.056	452.793	527.843	488.724	402.847	551.11	452.361	554.911	711.834	362.512	415.406	455.291	438.708	324.887	506.627	653.96	513.301	499.644	546.53	376.805	310.473	535.014
LAP3	1609.8	1539.12	1931.47	1587.03	1659.67	2089.17	1259.59	896.536	2603.87	1793.76	1195.15	4279.77	1264.81	3771.66	2011.2	2887.85	1746.26	1094.68	1588.3	1342.82	1642.21	1040.9	1485.36	1766.19	1899.69	1646.84	2193.6	1543.83	1265.47	1854.48
LAP4	4021.36	1877.22	2532.32	2551.69	4221.24	3222.01	2366.09	3088.85	2641.71	3259	3340.62	2913.07	2912.07	2800.16	2910.7	2621.44	2481.72	1800.22	2414.44	1814.14	2175.29	1482.41	2414.93	3558.84	2483.78	2962.05	2658.91	1970.31	2558.65	2423.7
LAS1	568.082	458.273	651.496	609.062	490.357	673.893	649.058	724.817	582.748	770.939	883.413	748.05	556.133	780.976	733.856	670.164	824.083	807.836	641.916	543.253	699.792	402.392	456.424	754.564	584.039	703.69	681.56	639.746	561.264	677.382
LAS17	520.363	433.688	305.299	365.954	483.814	439.957	520.905	480.257	480.742	434.846	455.147	432.267	546.355	365.448	486.393	361.875	358.31	435.833	429.092	530.205	476.178	491.645	529.963	419.937	362.639	322.546	281.71	409.189	554.308	513.884
[truncated: 4,616 more rows]
